# Supplementary material for: 2,5-Dioxopyrrolidin-1-yl 3-(furan-2-yl)acrylate
Source: Acta Crystallogr Sect E Struct Rep Online. 2011 Oct 8;67(Pt 11):o2863. doi: 10.1107/S1600536811040566 (PMC3247598; doi:10.1107/S1600536811040566)
Supplement: Supplementary file 1 [file e-67-o2863-sup1.cif]

##############################################################################
#                                                                            #
# This CIF contains the data in a paper accepted for publication in          #
# Acta Crystallographica Section E. It conforms to the requirements of       #
# Notes for Authors for Acta Crystallographica Section E, and has been       #
# peer reviewed under the auspices of the IUCr Commission on Journals.       #
#                                                                            #
# Full details of the Crystallographic Information File format               #
# are given in the paper "The Crystallographic Information File (CIF):       #
# a New Standard Archive File for Crystallography" by S. R. Hall, F. H.      #
# Allen and I. D. Brown [Acta Cryst. (1991), A47, 655-685].                  #
#                                                                            #
# The current version of the core CIF dictionary is obtainable from          #
# ftp://ftp.iucr.org/pub/cif_core.dic.                                       #
#                                                                            #
# Software is freely available for graphical display of the structure(s)     #
# in this CIF. For information consult the CIF software page                 #
# http://www.iucr.org/resources/cif/software.                                #
#                                                                            #
# This file may be used for bona fide research purposes within the           #
# scientific community so long as proper attribution is given to the journal # 
# article from which it was obtained.                                        #
#                                                                            #
##############################################################################
data_I
_audit_creation_method     SHELXL-97
_chemical_name_systematic
;
2,5-Dioxopyrrolidin-1-yl 3-(furan-2-yl)acrylate
;
_chemical_name_common     ?
_chemical_formula_moiety     'C11 H9 N O5'
_chemical_formula_sum     'C11 H9 N O5'
_chemical_formula_iupac     'C11 H9 N O5'
_chemical_formula_weight     235.19
_chemical_melting_point     ?
_symmetry_cell_setting     orthorhombic
_symmetry_space_group_name_H-M     'P b c a'
_symmetry_space_group_name_Hall     '-p 2ac 2ab'
loop_
    _symmetry_equiv_pos_as_xyz
    'x, y, z'
    '-x+1/2, -y, z+1/2'
    'x+1/2, -y+1/2, -z'
    '-x, y+1/2, -z+1/2'
    '-x, -y, -z'
    'x-1/2, y, -z-1/2'
    '-x-1/2, y-1/2, z'
    'x, -y-1/2, z-1/2'
_cell_length_a     10.3054(13)
_cell_length_b     9.2376(12)
_cell_length_c     21.892(3)
_cell_angle_alpha     90.00
_cell_angle_beta     90.00
_cell_angle_gamma     90.00
_cell_volume     2084.0(5)
_cell_formula_units_Z     8
_cell_measurement_reflns_used     3779
_cell_measurement_theta_min     2.71
_cell_measurement_theta_max     27.37
_cell_measurement_temperature     296(2)
_exptl_crystal_description     needle
_exptl_crystal_colour     brown
_exptl_crystal_size_max     0.300
_exptl_crystal_size_mid     0.300
_exptl_crystal_size_min     0.100
_exptl_crystal_density_diffrn     1.499
_exptl_crystal_density_meas     ?
_exptl_crystal_density_method     'not measured'
_exptl_crystal_F_000     976
_exptl_absorpt_coefficient_mu     0.121
_exptl_absorpt_correction_type     multi-scan
_exptl_absorpt_process_details     '(SADABS; Bruker, 2005)'
_exptl_absorpt_correction_T_min     0.977
_exptl_absorpt_correction_T_max     0.977
_exptl_special_details     ?
_diffrn_ambient_temperature     296(2)
_diffrn_radiation_type     MoK\a
_diffrn_radiation_wavelength     0.71073
_diffrn_radiation_source     'fine-focus sealed tube'
_diffrn_radiation_monochromator     graphite
_diffrn_measurement_device_type
;
Bruker APEXII CCD area-detector
;
_diffrn_measurement_method     '\f and \w'
_diffrn_detector_area_resol_mean     0
_diffrn_reflns_number     16939
_diffrn_reflns_av_R_equivalents     0.0405
_diffrn_reflns_av_sigmaI/netI     0.0251
_diffrn_reflns_theta_min     1.86
_diffrn_reflns_theta_max     27.56
_diffrn_reflns_theta_full     27.56
_diffrn_measured_fraction_theta_max     0.999
_diffrn_measured_fraction_theta_full     0.999
_diffrn_reflns_limit_h_min     -13
_diffrn_reflns_limit_h_max     13
_diffrn_reflns_limit_k_min     -12
_diffrn_reflns_limit_k_max     12
_diffrn_reflns_limit_l_min     -28
_diffrn_reflns_limit_l_max     28
_diffrn_standards_number     0
_diffrn_standards_interval_count     0
_diffrn_standards_interval_time     0
_diffrn_standards_decay_%     ?
_refine_special_details
;
Refinement of <i>F</i>^2^ against ALL reflections. The weighted <i>R</i>-factor
<i>wR</i> and goodness of fit <i>S</i> are based on <i>F</i>^2^, conventional
<i>R</i>-factors <i>R</i> are based on <i>F</i>, with <i>F</i> set to zero for
negative <i>F</i>^2^. The threshold expression of <i>F</i>^2^ >
\s(<i>F</i>^2^) is used only for calculating <i>R</i>-factors(gt) <i>etc</i>.
and is not relevant to the choice of reflections for refinement.
<i>R</i>-factors based on <i>F</i>^2^ are statistically about twice as large
as those based on <i>F</i>, and <i>R</i>- factors based on ALL data will be
even larger.
;
_reflns_number_total     2399
_reflns_number_gt     1900
_reflns_threshold_expression     I>2sigma(I)
_refine_ls_structure_factor_coef     Fsqd
_refine_ls_matrix_type     full
_refine_ls_R_factor_all     0.0494
_refine_ls_R_factor_gt     0.0348
_refine_ls_wR_factor_gt     0.0746
_refine_ls_wR_factor_ref     0.0821
_refine_ls_goodness_of_fit_ref     1.018
_refine_ls_restrained_S_all     1.018
_refine_ls_number_reflns     2399
_refine_ls_number_parameters     154
_refine_ls_number_restraints     0
_refine_ls_hydrogen_treatment     constr
_refine_ls_weighting_scheme     calc
_refine_ls_weighting_details
         'calc w=1/[\s^2^(Fo^2^)+(0.0285P)^2^+0.9232P] where P=(Fo^2^+2Fc^2^)/3'
_atom_sites_solution_hydrogens     geom
_atom_sites_solution_primary     direct
_atom_sites_solution_secondary     difmap
_refine_ls_shift/su_max     0.000
_refine_ls_shift/su_mean     0.000
_refine_diff_density_max     0.199
_refine_diff_density_min     -0.236
_refine_ls_extinction_method     none
_refine_ls_extinction_coef     ?
loop_
    _atom_type_symbol
    _atom_type_description
    _atom_type_scat_dispersion_real
    _atom_type_scat_dispersion_imag
    _atom_type_scat_source
    'C' 'C' 0.0033 0.0016
                         'International Tables Vol C Tables 4.2.6.8 and 6.1.1.4'
    'H' 'H' 0.0000 0.0000
                         'International Tables Vol C Tables 4.2.6.8 and 6.1.1.4'
    'N' 'N' 0.0061 0.0033
                         'International Tables Vol C Tables 4.2.6.8 and 6.1.1.4'
    'O' 'O' 0.0106 0.0060
                         'International Tables Vol C Tables 4.2.6.8 and 6.1.1.4'
_computing_data_collection     'APEX2 (Bruker, 2005)'
_computing_cell_refinement     'SAINT (Bruker, 2005)'
_computing_data_reduction     'SAINT (Bruker, 2005)'
_computing_structure_solution     'SHELXS97 (Sheldrick, 2008)'
_computing_structure_refinement     'SHELXL97 (Sheldrick, 2008)'
_computing_molecular_graphics     'SHELXTL (Sheldrick, 2008)'
_computing_publication_material     'SHELXTL (Sheldrick, 2008)'
loop_
    _atom_site_type_symbol
    _atom_site_label
    _atom_site_fract_x
    _atom_site_fract_y
    _atom_site_fract_z
    _atom_site_U_iso_or_equiv
    _atom_site_adp_type
    _atom_site_calc_flag
    _atom_site_refinement_flags
    _atom_site_occupancy
    _atom_site_symmetry_multiplicity
    _atom_site_disorder_assembly
    _atom_site_disorder_group
    O O1 0.80658(9) 0.22692(10) 0.28201(4) 0.0261(2) Uani d . 1 1 . .
    O O2 0.89760(9) 0.55049(10) 0.10826(4) 0.0273(2) Uani d . 1 1 . .
    O O3 0.67881(9) 0.58836(11) 0.11454(5) 0.0314(2) Uani d . 1 1 . .
    O O4 0.81461(10) 0.44760(11) -0.00431(5) 0.0356(3) Uani d . 1 1 . .
    O O5 1.01727(10) 0.81990(11) 0.09170(5) 0.0349(3) Uani d . 1 1 . .
    C C6 0.68207(13) 0.36659(14) 0.21024(6) 0.0237(3) Uani d . 1 1 . .
    H H6A 0.6008 0.3944 0.1960 0.028 Uiso calc R 1 1 . .
    C C7 0.78634(13) 0.42777(14) 0.18443(6) 0.0244(3) Uani d . 1 1 . .
    H H7A 0.8686 0.4048 0.1989 0.029 Uiso calc R 1 1 . .
    N N8 0.89355(11) 0.63213(12) 0.05495(5) 0.0246(3) Uani d . 1 1 . .
    C C9 0.68679(12) 0.26114(14) 0.25831(6) 0.0220(3) Uani d . 1 1 . .
    C C10 0.77299(13) 0.52965(14) 0.13407(6) 0.0233(3) Uani d . 1 1 . .
    C C11 0.96337(13) 0.76125(14) 0.04991(6) 0.0243(3) Uani d . 1 1 . .
    C C12 0.59420(14) 0.18035(14) 0.28687(6) 0.0255(3) Uani d . 1 1 . .
    H H12A 0.5054 0.1829 0.2793 0.031 Uiso calc R 1 1 . .
    C C13 0.85503(13) 0.56972(15) 0.00020(6) 0.0250(3) Uani d . 1 1 . .
    C C14 0.65847(14) 0.09163(15) 0.33025(6) 0.0270(3) Uani d . 1 1 . .
    H H14A 0.6205 0.0249 0.3566 0.032 Uiso calc R 1 1 . .
    C C15 0.78534(14) 0.12362(15) 0.32556(6) 0.0279(3) Uani d . 1 1 . .
    H H15A 0.8503 0.0810 0.3489 0.034 Uiso calc R 1 1 . .
    C C16 0.87575(15) 0.68378(15) -0.04765(6) 0.0289(3) Uani d . 1 1 . .
    H H16A 0.7934 0.7229 -0.0614 0.035 Uiso calc R 1 1 . .
    H H16B 0.9214 0.6439 -0.0826 0.035 Uiso calc R 1 1 . .
    C C17 0.95729(14) 0.80146(15) -0.01663(6) 0.0286(3) Uani d . 1 1 . .
    H H17A 1.0438 0.8046 -0.0341 0.034 Uiso calc R 1 1 . .
    H H17B 0.9170 0.8956 -0.0217 0.034 Uiso calc R 1 1 . .
loop_
    _atom_site_aniso_label
    _atom_site_aniso_U_11
    _atom_site_aniso_U_22
    _atom_site_aniso_U_33
    _atom_site_aniso_U_12
    _atom_site_aniso_U_13
    _atom_site_aniso_U_23
    O1 0.0231(5) 0.0287(5) 0.0264(5) -0.0003(4) -0.0014(4) 0.0072(4)
    O2 0.0248(5) 0.0329(5) 0.0242(5) -0.0006(4) -0.0008(4) 0.0097(4)
    O3 0.0272(5) 0.0337(5) 0.0334(5) 0.0032(4) -0.0018(4) 0.0105(4)
    O4 0.0398(6) 0.0254(5) 0.0416(6) -0.0037(5) -0.0043(5) -0.0042(5)
    O5 0.0351(6) 0.0322(5) 0.0376(6) -0.0055(5) -0.0022(5) -0.0085(5)
    C6 0.0264(7) 0.0222(6) 0.0226(6) 0.0026(5) -0.0019(5) -0.0008(5)
    C7 0.0253(7) 0.0243(7) 0.0235(7) 0.0016(6) -0.0028(5) 0.0022(5)
    N8 0.0284(6) 0.0253(6) 0.0199(5) -0.0037(5) -0.0009(5) 0.0052(5)
    C9 0.0222(6) 0.0232(6) 0.0208(6) 0.0025(5) -0.0012(5) -0.0009(5)
    C10 0.0245(7) 0.0215(6) 0.0238(6) -0.0014(6) -0.0009(5) 0.0000(5)
    C11 0.0211(6) 0.0211(6) 0.0309(7) 0.0008(5) 0.0032(6) -0.0016(6)
    C12 0.0245(7) 0.0251(7) 0.0268(7) -0.0017(6) 0.0018(5) -0.0016(5)
    C13 0.0239(7) 0.0243(7) 0.0269(7) 0.0037(6) -0.0016(6) -0.0025(5)
    C14 0.0363(8) 0.0227(6) 0.0220(6) -0.0047(6) 0.0031(6) 0.0010(5)
    C15 0.0359(8) 0.0253(7) 0.0226(6) 0.0014(6) -0.0030(6) 0.0065(6)
    C16 0.0355(8) 0.0283(7) 0.0229(7) 0.0055(6) 0.0013(6) 0.0007(6)
    C17 0.0280(7) 0.0246(7) 0.0333(8) 0.0012(6) 0.0048(6) 0.0068(6)
_geom_special_details
;
All s.u.'s (except the s.u. in the dihedral angle between two l.s. planes)
are estimated using the full covariance matrix. The cell s.u.'s are taken
into account individually in the estimation of s.u.'s in distances, angles
and torsion angles; correlations between s.u.'s in cell parameters are only
used when they are defined by crystal symmetry. An approximate (isotropic)
treatment of cell s.u.'s is used for estimating s.u.'s involving l.s.
planes.
;
loop_
    _geom_bond_atom_site_label_1
    _geom_bond_atom_site_label_2
    _geom_bond_site_symmetry_2
    _geom_bond_distance
    _geom_bond_publ_flag
    O1 C15 . 1.3664(16) ?
    O1 C9 . 1.3759(15) ?
    O2 N8 . 1.3900(13) ?
    O2 C10 . 1.4162(16) ?
    O3 C10 . 1.1912(16) ?
    O4 C13 . 1.2066(16) ?
    O5 C11 . 1.1996(16) ?
    C6 C7 . 1.3391(18) ?
    C6 C9 . 1.4348(18) ?
    C6 H6A . 0.9300 ?
    C7 C10 . 1.4561(18) ?
    C7 H7A . 0.9300 ?
    N8 C13 . 1.3880(17) ?
    N8 C11 . 1.3974(17) ?
    C9 C12 . 1.3632(18) ?
    C11 C17 . 1.5044(19) ?
    C12 C14 . 1.4185(19) ?
    C12 H12A . 0.9300 ?
    C13 C16 . 1.5011(19) ?
    C14 C15 . 1.344(2) ?
    C14 H14A . 0.9300 ?
    C15 H15A . 0.9300 ?
    C16 C17 . 1.533(2) ?
    C16 H16A . 0.9700 ?
    C16 H16B . 0.9700 ?
    C17 H17A . 0.9700 ?
    C17 H17B . 0.9700 ?
loop_
    _geom_angle_atom_site_label_1
    _geom_angle_atom_site_label_2
    _geom_angle_atom_site_label_3
    _geom_angle_site_symmetry_1
    _geom_angle_site_symmetry_3
    _geom_angle
    _geom_angle_publ_flag
    C15 O1 C9 . . 106.25(10) ?
    N8 O2 C10 . . 112.43(9) ?
    C7 C6 C9 . . 124.66(12) ?
    C7 C6 H6A . . 117.7 ?
    C9 C6 H6A . . 117.7 ?
    C6 C7 C10 . . 121.09(12) ?
    C6 C7 H7A . . 119.5 ?
    C10 C7 H7A . . 119.5 ?
    C13 N8 O2 . . 120.55(11) ?
    C13 N8 C11 . . 115.69(11) ?
    O2 N8 C11 . . 120.93(11) ?
    C12 C9 O1 . . 109.22(11) ?
    C12 C9 C6 . . 133.19(13) ?
    O1 C9 C6 . . 117.58(11) ?
    O3 C10 O2 . . 122.25(12) ?
    O3 C10 C7 . . 130.02(13) ?
    O2 C10 C7 . . 107.72(11) ?
    O5 C11 N8 . . 124.31(13) ?
    O5 C11 C17 . . 130.25(13) ?
    N8 C11 C17 . . 105.42(11) ?
    C9 C12 C14 . . 107.25(12) ?
    C9 C12 H12A . . 126.4 ?
    C14 C12 H12A . . 126.4 ?
    O4 C13 N8 . . 123.89(13) ?
    O4 C13 C16 . . 130.41(12) ?
    N8 C13 C16 . . 105.69(11) ?
    C15 C14 C12 . . 106.01(12) ?
    C15 C14 H14A . . 127.0 ?
    C12 C14 H14A . . 127.0 ?
    C14 C15 O1 . . 111.26(12) ?
    C14 C15 H15A . . 124.4 ?
    O1 C15 H15A . . 124.4 ?
    C13 C16 C17 . . 105.46(11) ?
    C13 C16 H16A . . 110.6 ?
    C17 C16 H16A . . 110.6 ?
    C13 C16 H16B . . 110.6 ?
    C17 C16 H16B . . 110.6 ?
    H16A C16 H16B . . 108.8 ?
    C11 C17 C16 . . 106.07(11) ?
    C11 C17 H17A . . 110.5 ?
    C16 C17 H17A . . 110.5 ?
    C11 C17 H17B . . 110.5 ?
    C16 C17 H17B . . 110.5 ?
    H17A C17 H17B . . 108.7 ?
loop_
    _geom_hbond_atom_site_label_D
    _geom_hbond_atom_site_label_H
    _geom_hbond_atom_site_label_A
    _geom_hbond_site_symmetry_A
    _geom_hbond_distance_DH
    _geom_hbond_distance_HA
    _geom_hbond_distance_DA
    _geom_hbond_angle_DHA
    _geom_hbond_publ_flag
    C12 H12A O1 6_556 0.93 2.4831 3.3533(17) 155.80 yes
    C14 H14A O5 6_546 0.9301 2.4502 3.3672(18) 168.93 yes
data_global
_journal_date_recd_electronic     2011-09-02
_journal_date_accepted     2011-10-03
_journal_name_full     'Acta Crystallographica, Section E'
_journal_year     2011
_journal_volume     67
_journal_issue     11
_journal_page_first     o2863
_journal_page_last     o2863
_journal_paper_category     QO
_journal_coeditor_code     YK2020
_publ_contact_author_name     'Hongze Liang*'
_publ_contact_author_address
;
Faculty of Materials Science and Chemical Engineering,
Ningbo University,
Ningbo, Zhejiang
315211, People's Republic of China
;
_publ_contact_author_email     lianghongze@nbu.edu.cn
_publ_contact_author_fax     '0086-574-87609987'
_publ_contact_author_phone     '0086-574-87600784'
_publ_section_title
;
2,5-Dioxopyrrolidin-1-yl 3-(furan-2-yl)acrylate
;
loop_
    _publ_author_name
    _publ_author_footnote
    _publ_author_address
    'Haifeng Zhu' .
;
Faculty of Materials Science and Chemical Engineering
Ningbo University
Ningbo
Zhejiang 315211
People's Republic of China
;
    'Miao Guo' .
;
Faculty of Materials Science and Chemical Engineering
Ningbo University
Ningbo
Zhejiang 315211
People's Republic of China
;
    'Han Chen' .
;
Faculty of Materials Science and Chemical Engineering
Ningbo University
Ningbo
Zhejiang 315211
People's Republic of China
;
    'Haixiao Jin' .
;
Faculty of Materials Science and Chemical Engineering
Ningbo University
Ningbo
Zhejiang 315211
People's Republic of China
;
    'Hongze Liang' .
;
Faculty of Materials Science and Chemical Engineering
Ningbo University
Ningbo
Zhejiang 315211
People's Republic of China
;
