# Supplementary material for: 2,5-Dioxopyrrolidin-1-yl 3-(furan-2-yl)acrylate
Source: Acta Crystallogr Sect E Struct Rep Online. 2011 Oct 8;67(Pt 11):o2863. doi: 10.1107/S1600536811040566 (PMC3247598; doi:10.1107/S1600536811040566)
Supplement: Supplementary file 2 [file e-67-o2863-Isup2.hkl]

# 
# h,k,l, Fc-squared, Fo-squared, sigma(Fo-squared) and status flag 
# 
data_I
_shelx_title ' a in Pbca' 
_shelx_refln_list_code          4 
_shelx_F_calc_maximum      186.77 
_exptl_crystal_F_000       976.00 
_reflns_d_resolution_high  0.7681 
 
loop_ 
 _symmetry_equiv_pos_as_xyz 
 'x, y, z' 
 '-x+1/2, -y, z+1/2' 
 'x+1/2, -y+1/2, -z' 
 '-x, y+1/2, -z+1/2' 
 '-x, -y, -z' 
 'x-1/2, y, -z-1/2' 
 '-x-1/2, y-1/2, z' 
 'x, -y-1/2, z-1/2' 
 
_cell_length_a    10.3054 
_cell_length_b     9.2376 
_cell_length_c    21.8918 
_cell_angle_alpha  90.000 
_cell_angle_beta   90.000 
_cell_angle_gamma  90.000 
 
_shelx_F_squared_multiplier     1.000 
 
loop_ 
 _refln_index_h 
 _refln_index_k 
 _refln_index_l 
 _refln_F_squared_calc 
 _refln_F_squared_meas 
 _refln_F_squared_sigma 
 _refln_observed_status 
   2   0   0    16364.82    15225.78    550.21 o 
   4   0   0     2596.42     2772.66     43.20 o 
   6   0   0     4367.93     4070.68     67.91 o 
   8   0   0     1519.32     1398.64     40.14 o 
  10   0   0     2056.12     2060.65     56.20 o 
  12   0   0      206.75      220.73     33.44 o 
   2   1   0    20915.15    19392.79    238.73 o 
   4   1   0     9576.36     9445.51    106.70 o 
   6   1   0     3498.36     3465.99     44.04 o 
   8   1   0       23.07       44.50      6.30 o 
  10   1   0       15.01       15.32      5.95 o 
  12   1   0       18.26        5.75      7.85 o 
   0   2   0     1858.03     1866.42     28.54 o 
   2   2   0    15492.06    15073.87    145.01 o 
   4   2   0     2996.86     2823.96     31.66 o 
   6   2   0      458.54      508.70     12.15 o 
   8   2   0      327.05      343.91     13.43 o 
  10   2   0       20.55        5.53      7.89 o 
  12   2   0      197.74      214.91     14.35 o 
   2   3   0      279.28      244.12      5.72 o 
   4   3   0     1576.64     1554.69     22.11 o 
   6   3   0     5429.69     5465.47     66.09 o 
   8   3   0      113.75      101.95     11.64 o 
  10   3   0        7.81       10.49      5.68 o 
  12   3   0       37.85       40.10      8.71 o 
   0   4   0      633.67      732.91     26.66 o 
   2   4   0       60.26       62.88      3.48 o 
   4   4   0     2124.19     2293.55     31.41 o 
   6   4   0        7.97        3.60      3.43 o 
   8   4   0      262.15      273.08     17.18 o 
  10   4   0       19.60       19.08      6.59 o 
  12   4   0      131.77      143.37     12.75 o 
   2   5   0      504.83      551.29     11.39 o 
   4   5   0     2092.53     2094.73     27.24 o 
   6   5   0        1.23       -1.34      3.02 o 
   8   5   0      181.82      197.73     10.04 o 
  10   5   0      511.21      530.53     19.66 o 
  12   5   0      175.06      193.01     16.34 o 
   0   6   0     3681.08     3665.80     59.16 o 
   2   6   0     4711.36     4450.13     49.78 o 
   4   6   0      181.92      190.89      7.14 o 
   6   6   0     1521.17     1504.91     26.60 o 
   8   6   0     1392.13     1299.69     26.16 o 
  10   6   0       16.90        9.37      7.59 o 
   2   7   0      279.71      261.76     11.33 o 
   4   7   0        4.63        0.16      4.00 o 
   6   7   0      184.99      166.01     12.58 o 
   8   7   0     1237.91     1224.52     34.08 o 
  10   7   0       86.32       54.40     14.15 o 
   0   8   0     1068.46     1020.88     34.68 o 
   2   8   0      410.89      422.58     15.06 o 
   4   8   0      202.11      204.52     11.44 o 
   6   8   0        1.28        3.00      6.21 o 
   8   8   0      265.66      234.58     16.36 o 
   2   9   0       62.26       54.68      7.62 o 
   4   9   0      172.06      202.36     14.63 o 
   6   9   0      475.51      506.52     22.49 o 
   8   9   0       41.70       88.33     21.16 o 
   0  10   0      186.84      221.85     29.33 o 
   2  10   0      160.10      155.99     11.58 o 
   4  10   0        2.91        5.76      6.49 o 
   6  10   0        0.34        8.34     11.02 o 
   2  11   0        1.40       10.56      9.64 o 
   4  11   0        1.18        3.04      7.32 o 
   0  12   0        2.66       22.01     13.77 o 
   1   1   1     3059.06     2922.51     23.01 o 
   2   1   1     1676.00     1625.14     16.07 o 
   3   1   1    10742.26    10577.27     76.23 o 
   4   1   1     2116.42     2074.11     18.04 o 
   5   1   1      901.92      986.80     10.72 o 
   6   1   1      437.59      453.72      7.04 o 
   7   1   1      280.67      254.73      7.06 o 
   8   1   1      526.21      500.60     11.16 o 
   9   1   1     1027.86     1070.51     17.79 o 
  10   1   1      418.24      421.99     12.14 o 
  11   1   1       50.49       47.29      6.99 o 
  12   1   1       42.05       46.23      7.39 o 
  13   1   1        0.77        0.78      6.04 o 
   0   2   1     7357.17     7175.55     77.55 o 
   1   2   1      927.63      892.14      8.26 o 
   2   2   1      859.67      859.56      8.45 o 
   3   2   1     5248.45     5268.20     46.51 o 
   4   2   1     1728.05     1808.88     16.47 o 
   5   2   1      699.52      765.22      9.28 o 
   6   2   1      248.73      231.07      5.85 o 
   7   2   1     1109.30     1112.99     14.40 o 
   8   2   1        4.70        6.12      3.00 o 
   9   2   1      157.97      173.03      7.88 o 
  10   2   1       30.17       33.71      4.88 o 
  11   2   1       65.08       67.38      6.35 o 
  12   2   1       38.08       28.93      6.78 o 
  13   2   1       56.43       78.13     10.06 o 
   1   3   1     4490.55     4386.77     32.09 o 
   2   3   1     1172.23     1188.20     10.95 o 
   3   3   1     1273.39     1329.56     12.39 o 
   4   3   1     4834.56     4902.46     40.42 o 
   5   3   1     2831.13     2876.37     24.81 o 
   6   3   1      817.41      906.94     12.46 o 
   7   3   1       24.13       31.65      3.40 o 
   8   3   1      188.01      215.77      7.37 o 
   9   3   1       97.60      102.45      6.51 o 
  10   3   1        0.17       -3.01      3.46 o 
  11   3   1        1.62       -0.56      3.92 o 
  12   3   1        2.37       -3.90      4.86 o 
   0   4   1     1738.17     1733.91     21.11 o 
   1   4   1        0.18       -1.09      1.09 o 
   2   4   1       38.58       41.75      2.13 o 
   3   4   1      489.00      519.52      6.97 o 
   4   4   1       95.81       98.92      3.32 o 
   5   4   1       87.42       92.02      3.54 o 
   6   4   1      593.47      579.53     16.24 o 
   7   4   1       57.15       55.33      4.07 o 
   8   4   1       79.44       88.53      5.06 o 
   9   4   1        5.45        1.08      3.36 o 
  10   4   1       92.83      104.00      7.64 o 
  11   4   1       78.63       68.75      7.02 o 
  12   4   1       54.23       54.97      8.11 o 
   1   5   1     1632.05     1671.64     15.29 o 
   2   5   1        2.26        1.10      1.36 o 
   3   5   1     2726.90     2671.81     22.84 o 
   4   5   1      255.09      252.72      5.37 o 
   5   5   1        1.44        2.50      2.15 o 
   6   5   1       51.87       37.90      3.48 o 
   7   5   1        0.84        3.80      2.59 o 
   8   5   1       33.36       37.00      4.74 o 
   9   5   1       15.25       10.33      4.10 o 
  10   5   1        0.02        1.09      4.00 o 
  11   5   1       95.74       77.63      7.14 o 
  12   5   1        8.38        4.03      6.27 o 
   0   6   1      419.40      387.45     11.36 o 
   1   6   1        0.02        0.93      1.84 o 
   2   6   1       49.53       45.88      3.34 o 
   3   6   1       20.88       25.45      2.54 o 
   4   6   1      144.19      148.87      4.84 o 
   5   6   1       35.77       27.04      3.16 o 
   6   6   1       33.90       30.53      3.76 o 
   7   6   1      491.00      472.07     10.60 o 
   8   6   1       57.05       66.04      5.40 o 
   9   6   1       84.94       89.62      6.59 o 
  10   6   1       44.96       29.62      6.01 o 
  11   6   1        9.63       13.56      6.26 o 
   1   7   1       83.22       84.72      5.15 o 
   2   7   1        8.49        8.01      2.94 o 
   3   7   1      631.98      615.22     19.53 o 
   4   7   1        4.82        4.86      2.98 o 
   5   7   1        5.29       -1.21      3.42 o 
   6   7   1        0.30        4.26      4.02 o 
   7   7   1       38.52       26.44      5.26 o 
   8   7   1       19.22       20.67      5.39 o 
   9   7   1       11.87       15.70      6.74 o 
  10   7   1       21.04       30.29     12.96 o 
   0   8   1       65.98       58.42      7.32 o 
   1   8   1       40.97       28.49      4.08 o 
   2   8   1       52.94       47.48      4.71 o 
   3   8   1      155.61      142.89      6.86 o 
   4   8   1       30.03       32.86      4.27 o 
   5   8   1      298.90      281.94     11.23 o 
   6   8   1      750.20      731.32     18.02 o 
   7   8   1       53.01       50.95      6.63 o 
   8   8   1      159.45      145.67     15.82 o 
   9   8   1      106.16      128.19      9.66 o 
   1   9   1      243.88      229.80      8.86 o 
   2   9   1      612.57      626.63     13.95 o 
   3   9   1      475.93      449.98     12.14 o 
   4   9   1      222.02      229.64     17.14 o 
   5   9   1        0.02        4.76      4.44 o 
   6   9   1      415.04      439.54     18.99 o 
   7   9   1        7.51       22.65      6.42 o 
   8   9   1      227.48      245.16     15.19 o 
   0  10   1       74.70       88.48      9.42 o 
   1  10   1       22.98       30.43      4.79 o 
   2  10   1      129.75      140.13      7.86 o 
   3  10   1       32.52       37.62      5.09 o 
   4  10   1      355.86      394.27     16.26 o 
   5  10   1       41.47       41.11      8.22 o 
   6  10   1       56.99       69.34     10.86 o 
   7  10   1      191.96      212.40     13.41 o 
   1  11   1      240.92      254.14     12.20 o 
   2  11   1      240.30      257.58     10.53 o 
   3  11   1      130.35      127.51     12.89 o 
   4  11   1      226.00      221.77     12.26 o 
   5  11   1       47.93       46.58      7.28 o 
   0  12   1      163.31      170.36     20.48 o 
   0   0   2     1963.60     1858.49     33.12 o 
   1   0   2     4257.91     4323.00     57.35 o 
   2   0   2    30601.30    28309.33    333.37 o 
   3   0   2       13.65       19.66      2.13 o 
   4   0   2     1043.19     1024.59     13.85 o 
   5   0   2       10.51       22.82      2.72 o 
   6   0   2        8.22       12.66      3.29 o 
   7   0   2      573.54      538.56     15.31 o 
   8   0   2     1451.54     1448.04     34.43 o 
   9   0   2      381.53      358.26     20.99 o 
  10   0   2     1117.13     1131.44     27.28 o 
  11   0   2       24.44        9.13      6.98 o 
  12   0   2      159.82      159.71     15.27 o 
  13   0   2       53.80       71.68     13.10 o 
   1   1   2     2518.67     2596.71     19.63 o 
   2   1   2     2379.02     2214.18     18.38 o 
   3   1   2     2734.33     2850.28     22.83 o 
   4   1   2      860.26      983.01     10.88 o 
   5   1   2      712.54      722.72      8.82 o 
   6   1   2      105.06      114.26      3.75 o 
   7   1   2       10.15       14.60      2.98 o 
   8   1   2        0.33        4.88      2.94 o 
   9   1   2      314.42      308.39      9.61 o 
  10   1   2      984.62      994.45     18.04 o 
  11   1   2        0.40       -0.41      3.90 o 
  12   1   2       83.74       78.60     11.29 o 
  13   1   2       37.84       42.85     14.79 o 
   0   2   2     3004.67     3239.42     37.18 o 
   1   2   2    13325.88    13059.23    102.61 o 
   2   2   2    13757.91    13542.27     96.59 o 
   3   2   2       18.90       12.57      1.46 o 
   4   2   2     1760.60     1833.03     22.52 o 
   5   2   2      128.71      131.38      3.76 o 
   6   2   2      943.56     1010.65     12.96 o 
   7   2   2      168.91      187.57      5.85 o 
   8   2   2     1156.53     1113.89     17.57 o 
   9   2   2      216.16      225.10      8.44 o 
  10   2   2      847.51      901.76     18.30 o 
  11   2   2      234.58      239.54     10.65 o 
  12   2   2      233.84      218.45     12.12 o 
  13   2   2       20.11       16.87      6.95 o 
   1   3   2       54.13       60.76      2.03 o 
   2   3   2       94.61       89.94      2.60 o 
   3   3   2      285.67      333.14      5.26 o 
   4   3   2      559.95      543.03      7.51 o 
   5   3   2     4192.65     4293.03     44.58 o 
   6   3   2     1795.54     1918.15     20.49 o 
   7   3   2      166.29      155.52      6.87 o 
   8   3   2      637.44      633.73     12.15 o 
   9   3   2      991.90      975.76     17.35 o 
  10   3   2      123.63      140.30      7.63 o 
  11   3   2        1.07       -0.23      4.09 o 
  12   3   2      114.55      103.25      9.53 o 
   0   4   2        4.17        4.26      1.37 o 
   1   4   2       26.86       23.03      1.60 o 
   2   4   2      221.00      245.86      4.58 o 
   3   4   2       13.44       18.71      1.84 o 
   4   4   2      453.30      479.93      7.24 o 
   5   4   2      873.18      842.77     10.20 o 
   6   4   2        0.60        3.55      1.96 o 
   7   4   2      123.89      115.54      5.22 o 
   8   4   2        3.73        3.50      2.76 o 
   9   4   2      375.41      344.17     10.56 o 
  10   4   2      249.68      240.83      9.68 o 
  11   4   2        2.38        2.06      4.41 o 
  12   4   2        7.69       -5.05      5.05 o 
   1   5   2       46.47       39.10      2.42 o 
   2   5   2        2.16        0.44      1.36 o 
   3   5   2       30.64       44.76      2.67 o 
   4   5   2      304.36      339.14      6.21 o 
   5   5   2     1096.25     1087.62     13.92 o 
   6   5   2       72.59       76.20      4.58 o 
   7   5   2       64.90       57.87      4.74 o 
   8   5   2       71.37       69.02      4.81 o 
   9   5   2       41.34       45.86      5.77 o 
  10   5   2       46.98       35.78      5.39 o 
  11   5   2       33.80       23.57      5.54 o 
  12   5   2       12.20        5.62      6.19 o 
   0   6   2      336.55      305.24      9.53 o 
   1   6   2      278.97      266.48      6.24 o 
   2   6   2      347.27      404.07      8.13 o 
   3   6   2      433.83      432.66      8.22 o 
   4   6   2      120.26      130.71      4.99 o 
   5   6   2      111.01       98.18      4.99 o 
   6   6   2       86.16       81.75      5.35 o 
   7   6   2       52.90       55.24      4.70 o 
   8   6   2       19.72       17.02      3.95 o 
   9   6   2        0.84        1.12      4.00 o 
  10   6   2      112.32      113.40      9.05 o 
  11   6   2      143.57      148.85     11.23 o 
   1   7   2      167.11      143.03      6.23 o 
   2   7   2       44.18       56.03      4.58 o 
   3   7   2       20.86       13.32      3.52 o 
   4   7   2       41.79       46.54      4.95 o 
   5   7   2      229.88      238.12      9.89 o 
   6   7   2      224.58      198.21     10.31 o 
   7   7   2       45.17       49.96      6.22 o 
   8   7   2      154.17      154.51      9.34 o 
   9   7   2        4.88       25.67     11.73 o 
  10   7   2       18.44       14.28      7.86 o 
   0   8   2     1876.30     1756.87     34.35 o 
   1   8   2       51.93       44.54      4.57 o 
   2   8   2      624.38      613.88     12.91 o 
   3   8   2      467.72      453.77     11.16 o 
   4   8   2        4.46        7.30      3.58 o 
   5   8   2        5.82        3.60      3.98 o 
   6   8   2     1118.74     1112.94     22.82 o 
   7   8   2       45.33       62.98      7.05 o 
   8   8   2      195.64      228.34     18.27 o 
   9   8   2      140.92      165.19     10.92 o 
   1   9   2      555.80      560.31     13.16 o 
   2   9   2       37.68       47.22      5.03 o 
   3   9   2     1226.25     1241.82     20.61 o 
   4   9   2      337.85      314.86     12.34 o 
   5   9   2      105.99      108.81      8.61 o 
   6   9   2       45.94       65.66      7.53 o 
   7   9   2      166.30      154.74     11.00 o 
   8   9   2       41.31       60.29      7.73 o 
   0  10   2       22.76       17.03      5.99 o 
   1  10   2      152.51      153.70      8.23 o 
   2  10   2        3.08        8.96      4.11 o 
   3  10   2      215.87      223.56      9.36 o 
   4  10   2       49.50       52.62      7.00 o 
   5  10   2       12.39       20.06      6.79 o 
   6  10   2        0.00        4.57     10.40 o 
   7  10   2       33.72       40.99     11.56 o 
   1  11   2        5.52       14.78      5.17 o 
   2  11   2        4.18       22.22      6.11 o 
   3  11   2      135.44      146.15     10.36 o 
   4  11   2        0.03       12.18      6.61 o 
   5  11   2      105.62      117.15     10.02 o 
   1   1   3     3312.22     3256.79     23.50 o 
   2   1   3     1407.73     1344.47     11.67 o 
   3   1   3     7849.43     7977.61     55.93 o 
   4   1   3     1360.92     1398.18     13.45 o 
   5   1   3        3.47        3.34      1.76 o 
   6   1   3       71.30       62.23      3.10 o 
   7   1   3     2330.97     2323.41     25.24 o 
   8   1   3      444.25      450.01     10.53 o 
   9   1   3     1382.28     1397.02     20.96 o 
  10   1   3      167.05      151.51      7.66 o 
  11   1   3      472.92      465.26     15.57 o 
  12   1   3       64.97       63.17      7.91 o 
  13   1   3       11.58        4.68      6.14 o 
   0   2   3     3327.69     3179.02     41.39 o 
   1   2   3    10540.20    10363.61     74.39 o 
   2   2   3     4829.96     4858.23     35.08 o 
   3   2   3       36.84       48.43      2.11 o 
   4   2   3     2366.88     2283.32     21.02 o 
   5   2   3     1133.34     1109.70     12.85 o 
   6   2   3       39.29       47.01      2.90 o 
   7   2   3      466.04      522.74      9.35 o 
   8   2   3      376.44      406.61     10.27 o 
   9   2   3        1.59        2.64      3.24 o 
  10   2   3       53.49       68.77      6.04 o 
  11   2   3       18.18       17.53      5.64 o 
  12   2   3        6.48        4.52      5.44 o 
  13   2   3       75.21       80.43     11.18 o 
   1   3   3      287.23      302.31      4.43 o 
   2   3   3       79.10       79.28      2.66 o 
   3   3   3      228.26      246.30      4.61 o 
   4   3   3      552.30      585.57      7.47 o 
   5   3   3     1485.16     1400.79     21.67 o 
   6   3   3     1152.19     1206.77     14.95 o 
   7   3   3       29.95       26.96      3.60 o 
   8   3   3      488.03      476.00     10.57 o 
   9   3   3      503.96      509.07     12.26 o 
  10   3   3       15.55       17.68      4.40 o 
  11   3   3       70.27       80.47      8.04 o 
  12   3   3      112.73      127.36     10.25 o 
   0   4   3    23590.04    23029.88    244.68 o 
   1   4   3     1296.68     1356.63     12.44 o 
   2   4   3      100.40      107.44      3.19 o 
   3   4   3       30.77       29.62      2.10 o 
   4   4   3       73.34       65.61      3.03 o 
   5   4   3      131.17      142.00      4.70 o 
   6   4   3       17.08        9.69      2.37 o 
   7   4   3      199.65      191.54      7.13 o 
   8   4   3       89.65       96.56      5.29 o 
   9   4   3      998.43     1026.00     18.24 o 
  10   4   3      505.41      472.70     12.77 o 
  11   4   3       68.77       61.54      7.84 o 
  12   4   3        3.33        1.01      5.66 o 
   1   5   3      838.20      832.81      9.92 o 
   2   5   3        6.44        4.11      1.43 o 
   3   5   3      558.43      572.36      7.90 o 
   4   5   3     1291.42     1327.81     14.55 o 
   5   5   3      430.31      463.15      8.57 o 
   6   5   3     1477.58     1463.46     17.98 o 
   7   5   3      123.72      126.47      5.96 o 
   8   5   3      201.05      206.06     11.05 o 
   9   5   3      825.22      811.65     16.34 o 
  10   5   3       10.60       11.66      4.64 o 
  11   5   3        0.78        1.66      5.18 o 
  12   5   3        5.26       10.87      6.48 o 
   0   6   3      839.61      861.57     19.76 o 
   1   6   3     1857.18     1972.48     20.96 o 
   2   6   3       48.33       52.77      3.50 o 
   3   6   3       10.51        2.57      2.11 o 
   4   6   3       22.62       12.27      3.08 o 
   5   6   3      246.74      223.75      7.03 o 
   6   6   3      275.22      259.70      9.13 o 
   7   6   3      122.79      132.17      7.25 o 
   8   6   3       14.00       14.03      4.53 o 
   9   6   3        5.38       10.31      4.97 o 
  10   6   3       51.93       37.21      7.89 o 
  11   6   3       41.04       48.40      9.96 o 
   1   7   3       59.09       64.09      4.78 o 
   2   7   3      123.23      131.16      7.90 o 
   3   7   3      442.03      441.40     11.13 o 
   4   7   3       28.93       26.31      3.69 o 
   5   7   3       13.41       12.52      3.86 o 
   6   7   3        8.29       10.47      4.09 o 
   7   7   3      301.56      298.29     10.80 o 
   8   7   3        3.19       23.62      5.33 o 
   9   7   3       58.63       80.33     11.03 o 
  10   7   3        3.09        0.34      8.39 o 
   0   8   3       62.78       56.85      8.48 o 
   1   8   3      638.94      643.24     14.28 o 
   2   8   3       42.94       47.69      5.14 o 
   3   8   3      333.47      306.71     10.19 o 
   4   8   3        0.53        1.71      3.62 o 
   5   8   3       48.68       51.67      6.18 o 
   6   8   3      107.19      110.52      9.10 o 
   7   8   3       16.44       29.79      5.75 o 
   8   8   3        5.63       18.80      5.61 o 
   9   8   3        2.20        6.73      7.65 o 
   1   9   3      155.73      159.12      7.76 o 
   2   9   3      106.20      101.05      6.59 o 
   3   9   3       99.62       94.03      7.53 o 
   4   9   3      342.39      342.60     13.74 o 
   5   9   3      153.32      171.54     10.44 o 
   6   9   3       15.59       15.94      7.55 o 
   7   9   3        1.35       15.73      5.92 o 
   8   9   3       66.21       71.58     11.89 o 
   0  10   3      339.87      348.08     16.16 o 
   1  10   3       30.90       36.10      5.22 o 
   2  10   3       54.90       56.93      7.04 o 
   3  10   3       28.75       30.35      7.27 o 
   4  10   3       53.56       64.65      7.33 o 
   5  10   3        0.34        9.07      5.29 o 
   6  10   3       23.52       33.07     11.48 o 
   7  10   3       60.13       78.59     11.79 o 
   1  11   3       96.40      103.81      7.60 o 
   2  11   3      884.20      919.50     19.17 o 
   3  11   3       45.99       50.63      7.73 o 
   4  11   3      273.25      291.25     15.41 o 
   5  11   3        2.57        9.03     11.10 o 
   0   0   4     6899.78     6463.60     89.51 o 
   1   0   4     4155.14     4054.73    114.26 o 
   2   0   4      202.20      284.30      8.89 o 
   3   0   4     2233.90     2280.28     25.53 o 
   4   0   4      787.47      818.05     12.12 o 
   5   0   4      225.77      286.08      6.90 o 
   6   0   4     1187.45     1263.87     17.87 o 
   7   0   4       74.07       77.26      5.94 o 
   8   0   4     1707.71     1748.48     34.91 o 
   9   0   4      415.87      444.90     15.66 o 
  10   0   4       11.71        0.53      5.81 o 
  11   0   4       13.77        3.60      7.49 o 
  12   0   4      148.06      139.73     14.95 o 
  13   0   4      145.20      140.55     16.29 o 
   1   1   4     4190.51     4204.95     30.09 o 
   2   1   4     5601.71     5551.44     43.21 o 
   3   1   4     6190.59     5954.16     44.52 o 
   4   1   4      383.87      389.92      6.05 o 
   5   1   4     1030.37     1052.82     11.63 o 
   6   1   4      358.22      367.69      6.78 o 
   7   1   4      366.81      423.16      9.92 o 
   8   1   4      570.42      597.34     12.22 o 
   9   1   4      108.52      107.88      6.34 o 
  10   1   4       11.60        8.73      4.55 o 
  11   1   4        3.10       -1.90      4.65 o 
  12   1   4       71.61       84.27      8.97 o 
  13   1   4       16.89        9.45      6.55 o 
   0   2   4    22448.22    21872.08    228.85 o 
   1   2   4     1128.60     1120.40      9.95 o 
   2   2   4     1009.35      927.29      9.37 o 
   3   2   4     1212.01     1216.89     11.33 o 
   4   2   4       66.26       77.37      2.92 o 
   5   2   4      533.54      546.03      7.90 o 
   6   2   4      463.50      455.67      7.57 o 
   7   2   4      242.96      244.05      6.52 o 
   8   2   4      332.49      348.56      9.44 o 
   9   2   4      272.69      276.20      9.23 o 
  10   2   4      238.55      238.14     12.96 o 
  11   2   4       70.43       73.66      8.01 o 
  12   2   4       37.11       26.33      6.60 o 
  13   2   4        8.29        7.93      6.35 o 
   1   3   4      184.07      183.29      3.54 o 
   2   3   4      237.38      243.63      5.83 o 
   3   3   4     3238.95     3279.58     26.93 o 
   4   3   4     1665.67     1611.51     14.98 o 
   5   3   4      248.68      239.34      5.16 o 
   6   3   4       70.72       79.74      4.09 o 
   7   3   4        2.67        5.39      2.47 o 
   8   3   4      113.98       99.06      5.62 o 
   9   3   4      163.66      170.71      8.69 o 
  10   3   4       63.62       53.60      6.68 o 
  11   3   4        5.70        5.98      4.94 o 
  12   3   4       67.66       55.88      8.00 o 
   0   4   4     2313.89     2351.88     35.34 o 
   1   4   4        1.61        1.63      1.59 o 
   2   4   4      609.93      642.79      7.94 o 
   3   4   4        8.32        3.37      1.36 o 
   4   4   4      197.67      201.30      4.86 o 
   5   4   4       54.50       57.81      3.44 o 
   6   4   4     1478.18     1351.16     20.91 o 
   7   4   4     1122.15     1109.11     17.21 o 
   8   4   4     1000.82      935.17     15.75 o 
   9   4   4        6.75        6.05      3.51 o 
  10   4   4       33.08       38.09      6.38 o 
  11   4   4       16.89       15.09      6.48 o 
  12   4   4        6.26        9.73      6.02 o 
   1   5   4       36.21       39.22      2.95 o 
   2   5   4     1867.86     1860.06     16.97 o 
   3   5   4      266.15      278.23      6.20 o 
   4   5   4       54.00       55.81      3.00 o 
   5   5   4      273.34      289.72      8.76 o 
   6   5   4      111.49       91.08      4.72 o 
   7   5   4       68.40       68.34      4.87 o 
   8   5   4      827.64      751.44     13.93 o 
   9   5   4       61.66       55.78      5.73 o 
  10   5   4       25.39       15.53      5.26 o 
  11   5   4      124.66      120.66     10.01 o 
  12   5   4      131.51      125.33     10.81 o 
   0   6   4      191.07      215.09     10.17 o 
   1   6   4      542.22      557.87      9.46 o 
   2   6   4       46.13       50.21      3.54 o 
   3   6   4       63.52       63.61      4.47 o 
   4   6   4      468.73      455.59      9.76 o 
   5   6   4       72.77       80.34      5.11 o 
   6   6   4      185.49      186.40      8.67 o 
   7   6   4     1050.77      986.97     17.29 o 
   8   6   4        0.20        8.62      3.56 o 
   9   6   4      198.33      204.48     14.01 o 
  10   6   4        0.26        6.09      6.31 o 
  11   6   4        0.32        2.69      7.06 o 
   1   7   4        8.39        5.64      2.48 o 
   2   7   4      497.86      525.71     11.06 o 
   3   7   4        0.15        1.77      2.47 o 
   4   7   4     1118.80     1134.71     15.75 o 
   5   7   4      191.83      189.55      7.92 o 
   6   7   4      175.40      176.90      7.85 o 
   7   7   4      169.36      185.11      9.15 o 
   8   7   4      215.18      236.19     10.10 o 
   9   7   4       92.39       75.76     12.08 o 
  10   7   4       39.65       19.60     11.63 o 
   0   8   4        1.21        3.26      4.60 o 
   1   8   4      549.56      550.26     12.42 o 
   2   8   4       14.22       17.82      4.11 o 
   3   8   4        0.44        1.61      3.17 o 
   4   8   4       31.38       32.67      4.99 o 
   5   8   4      205.23      201.93     10.02 o 
   6   8   4       13.94       13.77      5.52 o 
   7   8   4       20.78       37.03      7.88 o 
   8   8   4       14.09       23.45      7.67 o 
   9   8   4      119.09      137.89     11.00 o 
   1   9   4       26.82       21.06      4.66 o 
   2   9   4      267.94      269.28     10.33 o 
   3   9   4      197.38      218.73      9.50 o 
   4   9   4       28.22       34.90      5.21 o 
   5   9   4      562.85      565.10     16.42 o 
   6   9   4       14.25       17.21      7.77 o 
   7   9   4       73.35      126.45     10.57 o 
   8   9   4        1.66       23.55      7.38 o 
   0  10   4      160.73      182.18     12.54 o 
   1  10   4        3.32        9.63      4.08 o 
   2  10   4      382.71      395.47     12.02 o 
   3  10   4      191.75      195.46      9.85 o 
   4  10   4        0.09        5.91      6.22 o 
   5  10   4      100.16       92.97     10.44 o 
   6  10   4      622.55      648.64     22.46 o 
   7  10   4        7.53       18.24     11.57 o 
   1  11   4      103.46      108.56      7.76 o 
   2  11   4       16.45       25.34      5.19 o 
   3  11   4        3.49       11.58      7.21 o 
   4  11   4      127.50      120.99     10.05 o 
   5  11   4      166.96      179.09     11.86 o 
   1   1   5        4.41        1.81      1.18 o 
   2   1   5      298.79      309.78      4.48 o 
   3   1   5     3417.97     3438.46     26.18 o 
   4   1   5      930.91     1056.05     10.49 o 
   5   1   5     9001.30     8821.49     63.32 o 
   6   1   5       47.87       74.52      3.45 o 
   7   1   5       49.46       46.08      3.93 o 
   8   1   5        1.15        1.10      2.95 o 
   9   1   5      157.22      137.21     10.59 o 
  10   1   5       36.17       31.92      7.21 o 
  11   1   5       21.50       16.40      5.56 o 
  12   1   5       82.08       96.94     14.17 o 
  13   1   5        1.77       -5.49      5.49 o 
   0   2   5     3095.58     2909.22     31.22 o 
   1   2   5    34881.71    35283.08    236.70 o 
   2   2   5     2382.07     2342.39     19.60 o 
   3   2   5       63.30       54.77      2.31 o 
   4   2   5       33.44       29.88      2.43 o 
   5   2   5       30.57       42.83      2.66 o 
   6   2   5     1098.73     1073.08     12.80 o 
   7   2   5     1147.91     1099.48     14.51 o 
   8   2   5        3.68        5.48      2.97 o 
   9   2   5      981.00     1035.49     19.16 o 
  10   2   5       89.09       78.72      7.79 o 
  11   2   5      376.55      382.03     16.65 o 
  12   2   5        3.50       -3.17      5.17 o 
  13   2   5      252.24      271.78     15.73 o 
   1   3   5       35.65       40.90      1.89 o 
   2   3   5      325.57      357.64      5.29 o 
   3   3   5     1035.36     1086.37     11.07 o 
   4   3   5      323.44      328.69      5.61 o 
   5   3   5      248.87      246.66      5.49 o 
   6   3   5      102.14      100.62      4.24 o 
   7   3   5       46.20       46.59      3.88 o 
   8   3   5      478.27      477.28     10.67 o 
   9   3   5      531.41      513.51     13.25 o 
  10   3   5       91.28       95.92      8.17 o 
  11   3   5       12.73       14.94      5.73 o 
  12   3   5        0.70        6.24      5.60 o 
   0   4   5      799.32      773.20     16.20 o 
   1   4   5     2789.89     2902.74     28.01 o 
   2   4   5      106.52       93.88      4.38 o 
   3   4   5     1469.55     1468.79     14.24 o 
   4   4   5       31.99       40.34      2.66 o 
   5   4   5      598.05      568.36      8.87 o 
   6   4   5       26.25       29.96      3.21 o 
   7   4   5       61.76       64.21      4.67 o 
   8   4   5       65.72       54.83      4.88 o 
   9   4   5      661.88      653.44     21.26 o 
  10   4   5        2.99        2.59      4.51 o 
  11   4   5        0.99        8.89      5.49 o 
  12   4   5       70.36       76.01      8.90 o 
   1   5   5       90.77      102.04      4.09 o 
   2   5   5      870.19      893.09     10.93 o 
   3   5   5      426.54      401.37      9.98 o 
   4   5   5      393.85      393.76      9.52 o 
   5   5   5       36.07       33.46      3.04 o 
   6   5   5       15.56       22.25      3.38 o 
   7   5   5      281.64      273.48      8.16 o 
   8   5   5      220.65      240.09      9.97 o 
   9   5   5        2.07       -0.87      3.43 o 
  10   5   5       55.98       53.07      9.43 o 
  11   5   5      110.57       78.38      9.65 o 
   0   6   5      102.50      102.06      6.38 o 
   1   6   5      616.67      607.13     10.07 o 
   2   6   5      197.19      218.59      6.16 o 
   3   6   5      209.85      204.65      6.51 o 
   4   6   5      243.56      230.74      6.65 o 
   5   6   5      422.57      428.82     10.87 o 
   6   6   5      325.57      327.93     10.35 o 
   7   6   5        1.11        9.18      3.59 o 
   8   6   5      449.64      444.78     12.92 o 
   9   6   5       43.52       54.00      6.96 o 
  10   6   5        9.65        4.20      7.04 o 
  11   6   5      158.70      148.51     13.88 o 
   1   7   5      158.80      157.95      5.86 o 
   2   7   5      811.46      802.15     12.63 o 
   3   7   5     2576.62     2541.40     27.05 o 
   4   7   5       92.32       99.05      5.18 o 
   5   7   5     1324.64     1318.23     20.25 o 
   6   7   5        8.59        7.11      3.74 o 
   7   7   5        6.46        6.72      3.76 o 
   8   7   5      109.96      110.76      7.34 o 
   9   7   5       50.95       58.95      7.76 o 
  10   7   5       33.76       16.00      9.81 o 
   0   8   5       13.06        7.87      4.90 o 
   1   8   5       32.13       25.54      4.19 o 
   2   8   5       31.22       35.23      4.44 o 
   3   8   5      101.40      106.37      6.83 o 
   4   8   5      219.12      210.33      9.08 o 
   5   8   5        9.13       12.30      4.75 o 
   6   8   5      141.23      150.51     11.24 o 
   7   8   5      297.41      345.88     18.55 o 
   8   8   5       20.16       31.46      8.65 o 
   9   8   5        5.88       33.76      8.27 o 
   1   9   5        7.26        3.99      3.87 o 
   2   9   5        0.57        7.52      4.12 o 
   3   9   5        3.61        6.52      4.28 o 
   4   9   5        6.83        7.79      4.27 o 
   5   9   5      245.24      235.18     11.41 o 
   6   9   5       81.25       95.91      9.44 o 
   7   9   5      178.15      213.38     12.84 o 
   8   9   5       96.83      113.40     10.68 o 
   0  10   5       19.87       18.86      6.43 o 
   1  10   5       60.91       57.73      6.93 o 
   2  10   5      106.72       99.34      8.01 o 
   3  10   5       96.09      100.48      7.86 o 
   4  10   5      451.54      468.04     23.07 o 
   5  10   5       41.79       41.91      9.32 o 
   6  10   5       21.25       27.89     11.60 o 
   7  10   5        0.44       13.37     10.94 o 
   1  11   5        8.19       21.70      6.02 o 
   2  11   5        0.74       19.14      6.90 o 
   3  11   5       35.51       40.10      6.34 o 
   4  11   5        8.03       18.01      6.27 o 
   0   0   6      788.47      777.15     15.66 o 
   1   0   6    16139.63    15914.54    171.84 o 
   2   0   6    11271.41    11068.14    119.07 o 
   3   0   6      105.15       92.41      3.76 o 
   4   0   6        0.08        1.63      1.90 o 
   5   0   6      492.11      545.69     10.18 o 
   6   0   6       57.69       28.64      4.29 o 
   7   0   6       56.17       74.14      5.77 o 
   8   0   6       86.73       90.24     15.93 o 
   9   0   6      778.45      752.33     33.48 o 
  10   0   6     1003.97      991.77     31.16 o 
  11   0   6        6.03        8.83      7.19 o 
  12   0   6       95.96      103.47     17.74 o 
  13   0   6       12.43        9.34      9.08 o 
   1   1   6      262.65      300.35      4.70 o 
   2   1   6      417.11      418.51      6.47 o 
   3   1   6     2347.94     2366.25     21.66 o 
   4   1   6      852.55      921.91     10.04 o 
   5   1   6     3135.57     3304.27     26.63 o 
   6   1   6        6.42        5.33      1.94 o 
   7   1   6      142.08      175.64      6.06 o 
   8   1   6     1381.53     1405.91     21.87 o 
   9   1   6      416.47      418.23     13.35 o 
  10   1   6       18.40       14.22      5.04 o 
  11   1   6      103.34      110.94      9.17 o 
  12   1   6       47.38       59.72      8.09 o 
  13   1   6      177.45      184.65     12.49 o 
   0   2   6    19876.86    19151.51    183.94 o 
   1   2   6      190.04      175.32      3.45 o 
   2   2   6     3882.09     3975.38     29.97 o 
   3   2   6       96.28       92.78      2.92 o 
   4   2   6      256.90      251.76      4.95 o 
   5   2   6      466.30      465.11      6.95 o 
   6   2   6     2252.35     2252.34     21.69 o 
   7   2   6        8.29        0.57      2.56 o 
   8   2   6      173.31      160.88      7.09 o 
   9   2   6      340.99      325.17     12.33 o 
  10   2   6       73.44       76.96     10.06 o 
  11   2   6       17.92        7.39      5.10 o 
  12   2   6        0.99       -3.57      5.03 o 
   1   3   6       11.96       17.23      1.70 o 
   2   3   6        0.55        0.54      1.33 o 
   3   3   6      447.54      451.68      6.47 o 
   4   3   6      139.45      179.25      4.32 o 
   5   3   6        4.30        3.63      1.85 o 
   6   3   6      761.39      735.35     18.83 o 
   7   3   6      255.46      241.19      7.48 o 
   8   3   6     1167.31     1202.76     18.90 o 
   9   3   6      253.50      226.26     10.54 o 
  10   3   6      143.65      135.92      9.36 o 
  11   3   6      275.09      236.02     12.13 o 
  12   3   6       77.88      118.29     13.68 o 
   0   4   6     1543.96     1633.38     27.12 o 
   1   4   6     3164.11     3303.03     29.14 o 
   2   4   6     1280.42     1320.26     13.05 o 
   3   4   6      174.53      165.95      5.63 o 
   4   4   6        1.15       -0.32      1.58 o 
   5   4   6      116.49      118.40      4.38 o 
   6   4   6      134.70      136.61      5.30 o 
   7   4   6       91.69       86.85      5.19 o 
   8   4   6      147.92      150.73      7.25 o 
   9   4   6      446.63      435.90     14.05 o 
  10   4   6        4.55       -0.84      5.54 o 
  11   4   6       70.18       61.44      8.65 o 
  12   4   6       18.35       23.64      7.32 o 
   1   5   6        7.31        4.42      1.92 o 
   2   5   6       73.75       76.23      4.04 o 
   3   5   6      528.50      534.69      9.35 o 
   4   5   6       10.84       12.84      2.22 o 
   5   5   6      220.16      205.63      5.77 o 
   6   5   6      549.25      531.08     10.12 o 
   7   5   6      157.42      160.19      6.62 o 
   8   5   6        0.06        2.23      3.06 o 
   9   5   6      346.75      356.59     13.36 o 
  10   5   6       21.13       23.21      6.15 o 
  11   5   6        5.39       10.19      6.30 o 
   0   6   6     1155.43     1161.26     21.30 o 
   1   6   6      197.89      211.81      6.16 o 
   2   6   6       31.85       33.54      3.33 o 
   3   6   6      320.34      321.09      7.60 o 
   4   6   6       61.20       60.72      4.51 o 
   5   6   6      642.77      604.87     13.17 o 
   6   6   6      138.17      167.96      7.88 o 
   7   6   6      421.78      392.15     10.96 o 
   8   6   6      333.30      337.88     12.61 o 
   9   6   6      288.17      305.84     14.57 o 
  10   6   6       26.67       20.65      7.95 o 
  11   6   6       14.05       14.51      8.00 o 
   1   7   6     3026.28     2916.04     29.90 o 
   2   7   6       91.33       99.28      5.08 o 
   3   7   6      311.53      313.98      8.03 o 
   4   7   6      102.35      105.28      5.68 o 
   5   7   6        1.33        8.08      3.84 o 
   6   7   6      564.59      551.06     15.06 o 
   7   7   6      158.39      160.85      8.68 o 
   8   7   6       15.86       18.40      5.04 o 
   9   7   6      200.22      214.67     13.26 o 
  10   7   6      160.95      185.34     14.89 o 
   0   8   6      428.17      384.32     14.96 o 
   1   8   6      417.38      423.45     11.06 o 
   2   8   6      271.11      278.92      9.36 o 
   3   8   6     1767.48     1712.42     24.55 o 
   4   8   6       97.98       93.78      7.34 o 
   5   8   6       21.59       20.25      5.24 o 
   6   8   6      175.18      191.61     11.72 o 
   7   8   6       91.19       93.52      9.13 o 
   8   8   6      232.05      249.05     13.41 o 
   9   8   6        0.93        0.31      9.08 o 
   1   9   6      823.31      789.39     16.22 o 
   2   9   6      858.81      828.25     16.71 o 
   3   9   6        0.86        7.30      5.06 o 
   4   9   6       25.77       15.28      6.18 o 
   5   9   6       50.28       41.55      6.49 o 
   6   9   6       41.76       45.26      6.82 o 
   7   9   6        0.51       11.50      5.91 o 
   8   9   6      249.54      238.99     22.23 o 
   0  10   6       86.73       84.08     11.07 o 
   1  10   6       58.09       54.07      6.32 o 
   2  10   6       71.64       72.19      9.25 o 
   3  10   6       47.99       44.79      7.00 o 
   4  10   6       25.25       21.99      8.52 o 
   5  10   6        1.17       10.92      5.68 o 
   6  10   6        7.35        9.29      6.11 o 
   1  11   6       15.22       35.01      8.64 o 
   2  11   6       13.69       20.00      5.15 o 
   3  11   6       87.98      102.25      8.65 o 
   4  11   6        0.24       10.80      5.78 o 
   1   1   7      694.18      659.65      7.07 o 
   2   1   7       57.51       70.80      3.28 o 
   3   1   7     1250.74     1221.53     11.93 o 
   4   1   7     1782.09     1819.82     16.19 o 
   5   1   7     1536.19     1538.64     14.70 o 
   6   1   7      159.46      191.97      6.15 o 
   7   1   7        7.37        7.96      2.64 o 
   8   1   7      357.73      348.72     11.74 o 
   9   1   7        0.28        6.32      4.09 o 
  10   1   7      233.06      237.53     11.38 o 
  11   1   7        0.00       -1.20      4.77 o 
  12   1   7       10.02        7.54      5.69 o 
   0   2   7       42.58       32.08      2.59 o 
   1   2   7      445.25      390.46      5.67 o 
   2   2   7     1542.12     1582.03     14.11 o 
   3   2   7      696.26      723.28      8.69 o 
   4   2   7      636.77      609.51      8.09 o 
   5   2   7      205.06      210.55      4.63 o 
   6   2   7       23.49       26.74      2.77 o 
   7   2   7        4.63        6.45      2.76 o 
   8   2   7       51.38       56.81      6.86 o 
   9   2   7      147.90      140.70      8.75 o 
  10   2   7       57.39       59.02      7.18 o 
  11   2   7       59.23       81.80      8.40 o 
  12   2   7        3.05       -4.85      5.16 o 
   1   3   7       10.30       13.31      1.58 o 
   2   3   7      383.03      427.77      6.42 o 
   3   3   7     2091.93     1999.58     18.63 o 
   4   3   7       91.25       95.86      3.44 o 
   5   3   7       29.64       43.41      2.96 o 
   6   3   7      158.80      173.16      6.80 o 
   7   3   7       93.30      122.95      5.63 o 
   8   3   7      140.61      137.28      7.64 o 
   9   3   7        0.62        1.42      4.10 o 
  10   3   7      129.51      148.08      9.71 o 
  11   3   7      220.32      212.06     11.76 o 
  12   3   7       14.95       13.86      8.16 o 
   0   4   7     5674.40     5310.19     70.75 o 
   1   4   7       28.09       14.14      1.55 o 
   2   4   7      157.30      146.46      3.82 o 
   3   4   7      144.14      135.78      5.10 o 
   4   4   7      499.28      498.64      7.73 o 
   5   4   7      185.80      172.50      5.14 o 
   6   4   7       43.11       36.65      3.23 o 
   7   4   7       62.22       58.64      4.60 o 
   8   4   7       30.62       25.77      4.78 o 
   9   4   7     1197.98     1178.40     23.84 o 
  10   4   7      310.93      362.12     13.99 o 
  11   4   7        0.17       -2.75      5.43 o 
  12   4   7        2.87       -0.79      5.99 o 
   1   5   7       38.61       27.18      2.89 o 
   2   5   7     1647.53     1636.78     20.87 o 
   3   5   7      452.11      436.45      8.41 o 
   4   5   7      147.98      140.30      5.25 o 
   5   5   7      114.99      108.84      4.88 o 
   6   5   7       55.08       56.35      4.45 o 
   7   5   7        7.37       10.19      3.83 o 
   8   5   7       85.24       99.07      9.56 o 
   9   5   7      170.13      176.69     11.14 o 
  10   5   7       14.64       -2.28      6.37 o 
  11   5   7       23.51       14.24      7.18 o 
   0   6   7     1515.23     1538.45     25.94 o 
   1   6   7       59.49       71.04      4.27 o 
   2   6   7      280.67      278.01      7.14 o 
   3   6   7        2.77        0.04      2.11 o 
   4   6   7      427.22      392.83      8.70 o 
   5   6   7       49.11       52.49      4.44 o 
   6   6   7      615.51      627.02     13.34 o 
   7   6   7      799.82      851.16     17.62 o 
   8   6   7      222.99      227.54     19.11 o 
   9   6   7        2.15       -2.46      5.34 o 
  10   6   7      161.51      181.99     16.22 o 
  11   6   7        2.76       -3.60      7.40 o 
   1   7   7       14.17        5.95      3.21 o 
   2   7   7       78.50       70.63      4.63 o 
   3   7   7       32.81       44.21      4.05 o 
   4   7   7     1609.37     1609.21     21.55 o 
   5   7   7      844.64      844.42     17.12 o 
   6   7   7      847.98      826.12     23.66 o 
   7   7   7      260.71      253.55     11.45 o 
   8   7   7        4.68        6.51      5.22 o 
   9   7   7       14.71       16.11      6.76 o 
  10   7   7       36.47       38.29     12.57 o 
   0   8   7        3.09        8.19      5.06 o 
   1   8   7       66.87       68.21      5.68 o 
   2   8   7        0.01        3.08      3.16 o 
   3   8   7       10.74        9.20      3.82 o 
   4   8   7       89.40       93.50      7.55 o 
   5   8   7       86.62       79.24      8.92 o 
   6   8   7       32.42       30.77      5.77 o 
   7   8   7       78.17       86.37      9.13 o 
   8   8   7       15.99       17.11      7.80 o 
   9   8   7       15.32       17.65     10.92 o 
   1   9   7      412.67      416.61     11.88 o 
   2   9   7      365.74      370.73     11.33 o 
   3   9   7      430.81      422.80     12.13 o 
   4   9   7        2.47       10.23      4.66 o 
   5   9   7      105.86      102.53      8.68 o 
   6   9   7      152.44      153.01     10.22 o 
   7   9   7        2.11       20.07     12.59 o 
   8   9   7        4.06       20.31      8.21 o 
   0  10   7      192.41      181.81     12.90 o 
   1  10   7       53.70       51.35      5.90 o 
   2  10   7      364.36      352.83     12.60 o 
   3  10   7      273.06      237.86     10.97 o 
   4  10   7       65.06       69.48      7.81 o 
   5  10   7       39.48       55.75      7.66 o 
   6  10   7       24.65       45.03      8.40 o 
   1  11   7        2.49       14.46      5.21 o 
   2  11   7       65.60       74.49     11.17 o 
   3  11   7       59.41       67.21      8.90 o 
   4  11   7       44.94       52.41      8.02 o 
   0   0   8      665.54      676.80     14.63 o 
   1   0   8     1048.93     1055.44     14.12 o 
   2   0   8     1970.91     1786.07     24.70 o 
   3   0   8      161.91      146.54      8.24 o 
   4   0   8       41.93       42.94      2.86 o 
   5   0   8     2559.49     2521.73     30.45 o 
   6   0   8     1225.28     1357.37     26.53 o 
   7   0   8       43.00       40.85      6.04 o 
   8   0   8      662.62      690.68     26.04 o 
   9   0   8        8.76        3.00      5.39 o 
  10   0   8       38.81       56.65     10.02 o 
  11   0   8      222.33      231.95     17.36 o 
  12   0   8      207.04      220.54     18.08 o 
   1   1   8     2183.33     2169.27     26.22 o 
   2   1   8     1214.54     1191.96     11.62 o 
   3   1   8       26.06       34.31      1.92 o 
   4   1   8      147.33      176.98      4.68 o 
   5   1   8     1628.91     1697.60     16.58 o 
   6   1   8      587.68      594.03      9.56 o 
   7   1   8      185.64      169.03      9.06 o 
   8   1   8       75.67       78.98      6.72 o 
   9   1   8       17.50       18.18      4.99 o 
  10   1   8       16.25       11.89      5.72 o 
  11   1   8        1.29       -1.03      4.86 o 
  12   1   8       91.39       89.11      9.24 o 
   0   2   8     8455.08     8038.83     80.87 o 
   1   2   8     5320.32     5312.34     45.74 o 
   2   2   8       61.20       56.11      2.39 o 
   3   2   8      616.34      651.80      7.93 o 
   4   2   8      581.42      584.73      8.06 o 
   5   2   8       88.18       94.34      3.46 o 
   6   2   8        4.67        2.05      1.95 o 
   7   2   8      521.85      497.21     12.38 o 
   8   2   8      147.31      163.91      8.15 o 
   9   2   8      396.74      369.96     12.94 o 
  10   2   8        0.50       -1.22      4.17 o 
  11   2   8      169.33      160.84     13.85 o 
  12   2   8        0.15       -5.53      5.53 o 
   1   3   8        0.79        1.92      1.29 o 
   2   3   8      364.53      353.55      5.73 o 
   3   3   8      164.54      161.36      4.48 o 
   4   3   8     1822.67     1773.20     16.83 o 
   5   3   8     1231.64     1132.74     13.46 o 
   6   3   8       60.69       79.87      4.23 o 
   7   3   8      114.51      112.48      6.45 o 
   8   3   8      383.07      336.00     11.04 o 
   9   3   8       13.36        9.80      4.46 o 
  10   3   8     1502.41     1423.57     27.80 o 
  11   3   8        6.93        1.03      4.93 o 
  12   3   8      445.27      424.25     18.40 o 
   0   4   8     4879.94     5134.78     66.94 o 
   1   4   8     3939.02     3988.98     33.20 o 
   2   4   8     1415.86     1450.87     14.31 o 
   3   4   8     1516.87     1570.56     15.58 o 
   4   4   8      103.83      110.10      3.97 o 
   5   4   8      112.54       99.72      4.25 o 
   6   4   8      118.76      133.20      5.05 o 
   7   4   8     1423.90     1392.46     20.86 o 
   8   4   8        0.95       -1.52      3.21 o 
   9   4   8      123.15      101.78      8.22 o 
  10   4   8      318.61      347.28     13.90 o 
  11   4   8        3.81        2.59      5.49 o 
  12   4   8        0.88        1.89      6.22 o 
   1   5   8        0.61       -1.80      1.85 o 
   2   5   8     1434.94     1532.48     17.84 o 
   3   5   8      252.90      244.74      6.47 o 
   4   5   8        0.09       -2.27      2.27 o 
   5   5   8     1006.28     1031.04     15.41 o 
   6   5   8      662.87      673.85     13.37 o 
   7   5   8      268.45      281.25     11.28 o 
   8   5   8      660.91      637.93     19.01 o 
   9   5   8      257.72      263.51     15.12 o 
  10   5   8       67.36       85.33     10.83 o 
  11   5   8       29.31       43.35      9.37 o 
   0   6   8      717.44      706.89     16.28 o 
   1   6   8       11.30        6.75      2.41 o 
   2   6   8      102.25       93.01      4.97 o 
   3   6   8      222.12      220.94      6.80 o 
   4   6   8     1401.24     1416.08     20.26 o 
   5   6   8        5.69        3.18      3.01 o 
   6   6   8      294.67      282.93     11.28 o 
   7   6   8       86.72       68.57      9.52 o 
   8   6   8        6.08       10.26      4.82 o 
   9   6   8        5.65        8.89      6.29 o 
  10   6   8       69.52       64.75     18.84 o 
  11   6   8       26.54       31.78     19.50 o 
   1   7   8      555.37      543.29     10.56 o 
   2   7   8       51.17       47.63      4.16 o 
   3   7   8      517.81      480.44     10.21 o 
   4   7   8      338.05      309.86     11.28 o 
   5   7   8        0.00        4.44      3.27 o 
   6   7   8       14.12       11.22      4.21 o 
   7   7   8       88.25       85.65      9.04 o 
   8   7   8       55.49       44.66      6.79 o 
   9   7   8       30.91       34.96      8.22 o 
  10   7   8       41.88       37.52      9.54 o 
   0   8   8     1278.95     1284.38     46.88 o 
   1   8   8       37.17       38.20      4.91 o 
   2   8   8       38.50       49.47      5.27 o 
   3   8   8      113.10      108.02      6.82 o 
   4   8   8       70.06       74.28      6.67 o 
   5   8   8       31.02       24.23      6.45 o 
   6   8   8       15.54       15.94      6.80 o 
   7   8   8        0.14       10.82      6.97 o 
   8   8   8        3.23       11.53      7.65 o 
   9   8   8        9.08       20.40     11.53 o 
   1   9   8      191.25      194.57     11.94 o 
   2   9   8        0.57        0.65      3.77 o 
   3   9   8       99.86       96.43      7.59 o 
   4   9   8      409.05      404.92     13.15 o 
   5   9   8       51.55       55.93     10.95 o 
   6   9   8        0.15        3.23      5.95 o 
   7   9   8        8.64       20.45      8.02 o 
   8   9   8       29.75       49.11     10.29 o 
   0  10   8       67.97       76.69     10.03 o 
   1  10   8       20.26       29.97      5.34 o 
   2  10   8      216.11      223.34     10.76 o 
   3  10   8        0.08        7.07      5.03 o 
   4  10   8      109.01      123.49     14.11 o 
   5  10   8        0.65        7.27      6.17 o 
   6  10   8        3.36        8.40      7.60 o 
   1  11   8       41.65       45.92      7.44 o 
   2  11   8       39.28       61.49      8.20 o 
   3  11   8        4.79        9.68      5.72 o 
   1   1   9        5.36        0.37      1.23 o 
   2   1   9      189.61      200.95     10.15 o 
   3   1   9      395.37      385.29      6.08 o 
   4   1   9        0.60        0.63      1.28 o 
   5   1   9      307.72      310.46      6.02 o 
   6   1   9       50.46       76.74      4.48 o 
   7   1   9      258.20      288.93      8.74 o 
   8   1   9       40.62       34.96      5.16 o 
   9   1   9       64.70       68.66      6.97 o 
  10   1   9        2.72        1.35      4.44 o 
  11   1   9       17.51       12.25      5.62 o 
  12   1   9       50.32       56.16      8.53 o 
   0   2   9     4273.78     4509.88     53.26 o 
   1   2   9      437.79      470.35      6.45 o 
   2   2   9       50.26       77.08      2.78 o 
   3   2   9     1065.17     1128.72     11.62 o 
   4   2   9      850.62      888.30     11.12 o 
   5   2   9       50.35       68.34      3.39 o 
   6   2   9      284.92      288.76      7.67 o 
   7   2   9      230.66      219.19      8.80 o 
   8   2   9       44.07       33.78      5.08 o 
   9   2   9      168.75      191.86     11.81 o 
  10   2   9        0.00       -1.05      5.85 o 
  11   2   9       81.80       68.37      7.96 o 
  12   2   9        0.29       -1.42      5.64 o 
   1   3   9     7687.02     7944.73     60.14 o 
   2   3   9       24.07       33.66      2.33 o 
   3   3   9     1088.19     1091.51     11.86 o 
   4   3   9       85.57       84.85      4.99 o 
   5   3   9      351.64      390.73      7.44 o 
   6   3   9       23.33       16.30      3.00 o 
   7   3   9        5.62        2.72      3.11 o 
   8   3   9        5.36        5.16      3.79 o 
   9   3   9      459.99      417.94     16.03 o 
  10   3   9      164.56      158.32     10.17 o 
  11   3   9       56.76       50.66      7.58 o 
  12   3   9        0.03       -0.42      5.70 o 
   0   4   9      296.48      302.27      7.53 o 
   1   4   9     6939.03     7165.55     55.76 o 
   2   4   9     3239.99     3100.82     25.95 o 
   3   4   9     1696.10     1683.04     16.56 o 
   4   4   9      278.67      279.27      6.23 o 
   5   4   9      779.14      783.93     11.19 o 
   6   4   9      196.20      202.16      7.01 o 
   7   4   9      275.78      262.18      8.96 o 
   8   4   9        6.47       13.53      4.09 o 
   9   4   9       15.01       18.61      5.87 o 
  10   4   9       88.83      100.00      8.89 o 
  11   4   9       13.10        8.87      6.07 o 
   1   5   9      205.83      216.35      6.18 o 
   2   5   9       47.41       48.60      3.68 o 
   3   5   9      746.19      736.99     12.20 o 
   4   5   9      111.77      127.98      5.65 o 
   5   5   9     1237.07     1142.72     16.61 o 
   6   5   9       77.06       77.71      6.14 o 
   7   5   9      951.91      932.50     20.78 o 
   8   5   9        0.05       -2.15      5.06 o 
   9   5   9        5.46        6.93      5.93 o 
  10   5   9        6.67        7.72      6.44 o 
  11   5   9      112.43      141.26     13.79 o 
   0   6   9      139.93      119.02      7.46 o 
   1   6   9      142.48      156.80      5.79 o 
   2   6   9        0.14       -0.85      2.27 o 
   3   6   9      957.38      959.19     14.70 o 
   4   6   9      734.40      729.62     13.12 o 
   5   6   9        0.44        0.31      2.98 o 
   6   6   9       26.11       20.52      4.55 o 
   7   6   9      409.01      414.94     18.78 o 
   8   6   9       28.12       23.90      5.28 o 
   9   6   9       64.08       54.98      8.56 o 
  10   6   9       71.24       64.10     10.32 o 
   1   7   9      853.64      807.02     13.34 o 
   2   7   9      238.62      217.35      7.16 o 
   3   7   9     1469.24     1460.00     21.77 o 
   4   7   9      446.80      415.50     10.27 o 
   5   7   9        9.73        7.54      3.49 o 
   6   7   9       95.94      109.64      7.63 o 
   7   7   9        5.51       -2.83      6.13 o 
   8   7   9       55.86       61.76      7.76 o 
   9   7   9        0.47        0.25      6.28 o 
  10   7   9        0.26        1.51      7.34 o 
   0   8   9      144.76      133.77      8.97 o 
   1   8   9      403.61      389.69      9.67 o 
   2   8   9      142.05      124.00      6.54 o 
   3   8   9       15.68       19.57      3.92 o 
   4   8   9      127.76      124.76      7.34 o 
   5   8   9      268.42      259.90     12.06 o 
   6   8   9       43.03       32.05      7.66 o 
   7   8   9      165.82      169.90     12.06 o 
   8   8   9        0.50        5.73      7.64 o 
   9   8   9       17.00       27.28     11.28 o 
   1   9   9        0.05        0.32      3.81 o 
   2   9   9       85.03       76.57      9.36 o 
   3   9   9      111.49      135.47      8.85 o 
   4   9   9        0.85        5.32      4.53 o 
   5   9   9       29.82       28.06      8.57 o 
   6   9   9       16.50       17.28      7.86 o 
   7   9   9        4.17        8.35      7.35 o 
   0  10   9       27.23       32.47      7.80 o 
   1  10   9      176.89      188.10      9.56 o 
   2  10   9       16.04       24.52      5.24 o 
   3  10   9       10.43       11.61      5.04 o 
   4  10   9       93.73      108.36     10.62 o 
   5  10   9      275.03      317.90     29.24 o 
   6  10   9       57.85       69.08     11.26 o 
   1  11   9      255.91      301.32     12.89 o 
   2  11   9       49.68       53.71      7.88 o 
   3  11   9        1.59        9.72      5.55 o 
   0   0  10     9791.15     9786.31    138.21 o 
   1   0  10      438.92      422.26      9.14 o 
   2   0  10      233.65      224.10      8.41 o 
   3   0  10      387.16      390.98     10.23 o 
   4   0  10        2.88        0.23      2.84 o 
   5   0  10      149.34      127.10      8.46 o 
   6   0  10     1076.11     1068.90     23.60 o 
   7   0  10        0.13        2.27      4.28 o 
   8   0  10      471.85      501.02     21.12 o 
   9   0  10      230.65      239.60     15.89 o 
  10   0  10      311.21      306.52     28.02 o 
  11   0  10      141.94      153.48     17.88 o 
  12   0  10      139.82      139.44     15.96 o 
   1   1  10     1623.53     1647.03     15.55 o 
   2   1  10     2471.92     2498.76     25.96 o 
   3   1  10     1733.17     1702.60     18.07 o 
   4   1  10      706.16      714.65     10.48 o 
   5   1  10      153.98      195.53      5.67 o 
   6   1  10      708.71      777.45     13.49 o 
   7   1  10        7.02        5.02      3.13 o 
   8   1  10       80.90       91.51      6.87 o 
   9   1  10       15.75       11.38      4.71 o 
  10   1  10      132.05      127.76      9.54 o 
  11   1  10        3.64        1.85      5.22 o 
  12   1  10      211.26      209.60     12.89 o 
   0   2  10     4804.26     5061.07     54.08 o 
   1   2  10     4193.95     4356.12     33.59 o 
   2   2  10      560.17      608.84      9.06 o 
   3   2  10       16.77       21.98      1.97 o 
   4   2  10     1585.91     1670.13     17.98 o 
   5   2  10       17.54       15.85      2.77 o 
   6   2  10      127.67      139.22      6.82 o 
   7   2  10       53.86       38.12      4.45 o 
   8   2  10       78.02       81.30      6.66 o 
   9   2  10      157.84      146.37      9.28 o 
  10   2  10        7.39        3.40      4.71 o 
  11   2  10       11.39        0.31      5.20 o 
  12   2  10       53.20       43.95      8.17 o 
   1   3  10      502.83      539.15      7.85 o 
   2   3  10      345.93      398.57      6.46 o 
   3   3  10       38.54       27.03      2.62 o 
   4   3  10      351.67      328.26      7.08 o 
   5   3  10      140.35      149.51      5.85 o 
   6   3  10       25.35       27.45      3.50 o 
   7   3  10       16.93       10.75      3.83 o 
   8   3  10      191.14      165.31      9.79 o 
   9   3  10        2.77        4.85      4.56 o 
  10   3  10       37.01       47.93      7.19 o 
  11   3  10       46.44       55.59      7.79 o 
  12   3  10       32.23       27.59      7.56 o 
   0   4  10      471.74      432.03      9.51 o 
   1   4  10     2565.11     2617.64     25.30 o 
   2   4  10       48.32       59.37      3.43 o 
   3   4  10      387.66      395.47      6.95 o 
   4   4  10      660.90      662.41      9.74 o 
   5   4  10      355.74      355.40      8.61 o 
   6   4  10      406.26      382.89      9.37 o 
   7   4  10     1563.93     1494.87     22.39 o 
   8   4  10      230.77      252.46     14.70 o 
   9   4  10      223.24      242.04     12.96 o 
  10   4  10       44.87       49.74      7.17 o 
  11   4  10        6.32        7.77      6.04 o 
   1   5  10      925.64      907.86     13.04 o 
   2   5  10       49.08       51.15      3.85 o 
   3   5  10      291.36      270.32      7.21 o 
   4   5  10     2307.19     2238.95     24.35 o 
   5   5  10       83.81       82.08      5.53 o 
   6   5  10     3486.55     3376.24     41.96 o 
   7   5  10      311.44      325.70     12.84 o 
   8   5  10       24.95       26.08      6.70 o 
   9   5  10      548.92      551.44     19.29 o 
  10   5  10      220.93      261.44     16.33 o 
  11   5  10       15.44       16.78      8.50 o 
   0   6  10      117.31      112.82      7.55 o 
   1   6  10        0.65       -0.11      2.41 o 
   2   6  10     1438.19     1417.53     18.16 o 
   3   6  10      670.75      681.22     11.98 o 
   4   6  10      681.48      707.27     13.88 o 
   5   6  10      220.65      225.21      8.52 o 
   6   6  10        6.74       13.61      4.89 o 
   7   6  10       49.08       31.98      5.99 o 
   8   6  10       51.16       40.30      7.62 o 
   9   6  10       13.80       10.48      6.77 o 
  10   6  10        0.35       -8.29      8.29 o 
   1   7  10      148.32      143.83      6.18 o 
   2   7  10      318.85      289.95      8.78 o 
   3   7  10      253.81      281.52      8.33 o 
   4   7  10      161.23      164.21      7.49 o 
   5   7  10       80.77       66.47      5.79 o 
   6   7  10        4.29        5.64      4.94 o 
   7   7  10      145.78      152.96     10.30 o 
   8   7  10        8.88       15.04      6.05 o 
   9   7  10       50.86       57.74      9.43 o 
   0   8  10     3066.70     3031.78     46.34 o 
   1   8  10      161.49      126.87      6.34 o 
   2   8  10      127.99      129.93      6.84 o 
   3   8  10       64.92       44.56      4.68 o 
   4   8  10        0.29        1.23      3.44 o 
   5   8  10       93.13       91.43      9.77 o 
   6   8  10        6.49        5.43      5.12 o 
   7   8  10        1.89        9.35      6.33 o 
   8   8  10        2.23       26.44      7.94 o 
   1   9  10       92.95       89.82      9.03 o 
   2   9  10       34.02       31.23      5.21 o 
   3   9  10       35.90       31.56      5.67 o 
   4   9  10      105.75      101.97      8.81 o 
   5   9  10        2.59        4.10      6.07 o 
   6   9  10        7.32       13.93     10.30 o 
   7   9  10       10.80       21.31      9.10 o 
   0  10  10        3.35       16.52     10.63 o 
   1  10  10       46.28       64.04      6.84 o 
   2  10  10      137.15      157.07      9.15 o 
   3  10  10       64.07       75.68      7.84 o 
   4  10  10      174.49      203.63     14.20 o 
   5  10  10      149.73      150.63     24.08 o 
   1  11  10       19.88       18.38      5.69 o 
   2  11  10        0.39       -0.42      5.01 o 
   1   1  11       32.12       26.17      2.44 o 
   2   1  11      120.66      125.15      4.28 o 
   3   1  11     1737.53     1823.06     19.37 o 
   4   1  11     2591.74     2672.84     26.30 o 
   5   1  11      239.71      241.85      6.75 o 
   6   1  11      110.51      136.02      5.82 o 
   7   1  11      156.09      144.23      6.96 o 
   8   1  11      619.99      605.36     14.66 o 
   9   1  11       30.05       23.04      5.56 o 
  10   1  11      356.20      358.45     14.30 o 
  11   1  11       19.30       23.35      6.46 o 
  12   1  11       20.89        6.94      6.25 o 
   0   2  11      513.29      463.11     10.33 o 
   1   2  11     2693.71     2841.91     23.79 o 
   2   2  11      317.30      341.71      6.24 o 
   3   2  11      497.64      457.48      9.06 o 
   4   2  11       13.20       10.09      2.35 o 
   5   2  11        6.76        5.99      2.51 o 
   6   2  11       42.17       32.54      3.89 o 
   7   2  11      119.09      124.28      6.57 o 
   8   2  11       74.72       92.00      7.15 o 
   9   2  11       59.91       48.54      6.61 o 
  10   2  11       20.40       20.69      5.74 o 
  11   2  11       59.82       74.72      8.74 o 
  12   2  11        1.50       -1.50      6.55 o 
   1   3  11     2453.63     2639.66     22.80 o 
   2   3  11      116.51      130.33      3.98 o 
   3   3  11       41.84       47.99      2.81 o 
   4   3  11      250.89      238.43      6.49 o 
   5   3  11        2.61        6.16      3.08 o 
   6   3  11      110.29      116.50      5.76 o 
   7   3  11      556.14      555.01     13.67 o 
   8   3  11       21.12       15.08      4.41 o 
   9   3  11       13.74       15.78      5.47 o 
  10   3  11       13.65       10.80      5.21 o 
  11   3  11       30.62       18.56      6.46 o 
   0   4  11        0.04        3.01      2.85 o 
   1   4  11     1309.45     1345.68     15.83 o 
   2   4  11      164.78      166.82      4.66 o 
   3   4  11     1399.98     1425.69     15.16 o 
   4   4  11      154.41      168.79      5.38 o 
   5   4  11      561.84      542.14     11.00 o 
   6   4  11        8.82        8.50      3.21 o 
   7   4  11      624.50      666.45     14.33 o 
   8   4  11        8.50        7.84      4.45 o 
   9   4  11      278.56      261.16     18.91 o 
  10   4  11       76.23       60.33     14.53 o 
  11   4  11       61.81       69.73      9.96 o 
   1   5  11      404.05      396.74      8.48 o 
   2   5  11     1435.34     1347.30     17.03 o 
   3   5  11      314.06      307.38      7.71 o 
   4   5  11       18.32       25.48      3.83 o 
   5   5  11     1553.96     1537.70     24.37 o 
   6   5  11       28.95       30.91      5.41 o 
   7   5  11       45.14       36.44      6.61 o 
   8   5  11      125.35      125.56     10.59 o 
   9   5  11      119.47      105.71     14.43 o 
  10   5  11       82.13       84.67     19.08 o 
  11   5  11       91.29       63.29     15.24 o 
   0   6  11     4605.98     4380.34    136.17 o 
   1   6  11       11.07       13.17      3.25 o 
   2   6  11       56.22       64.30      4.71 o 
   3   6  11      558.18      534.14     11.28 o 
   4   6  11      202.86      191.01      7.87 o 
   5   6  11        3.71        3.72      3.73 o 
   6   6  11        7.02        8.21      4.55 o 
   7   6  11       23.74       23.92      6.13 o 
   8   6  11       93.67      104.84     10.37 o 
   9   6  11        0.39       -5.90      5.90 o 
  10   6  11      138.06      134.01     13.63 o 
   1   7  11       86.63       92.74      5.44 o 
   2   7  11      115.43      128.18      7.12 o 
   3   7  11        4.52        9.44      3.53 o 
   4   7  11      393.60      378.48     11.00 o 
   5   7  11       83.21       79.40      6.93 o 
   6   7  11       10.02       10.78      5.16 o 
   7   7  11        9.28       11.42      5.66 o 
   8   7  11       16.19       11.61      6.85 o 
   9   7  11       67.73       61.93     10.04 o 
   0   8  11      119.92      109.57      8.68 o 
   1   8  11       67.39       68.62      5.38 o 
   2   8  11       57.64       44.42      4.92 o 
   3   8  11       73.33       60.69      5.26 o 
   4   8  11       50.16       49.55      5.92 o 
   5   8  11       24.86       20.46      5.86 o 
   6   8  11      105.66      135.26     10.22 o 
   7   8  11        1.36       11.60      6.20 o 
   8   8  11      208.54      214.12     12.78 o 
   1   9  11       14.41       14.27      4.48 o 
   2   9  11      221.76      258.62     10.39 o 
   3   9  11      681.60      637.09     17.99 o 
   4   9  11        0.39       -1.86      5.44 o 
   5   9  11        0.02        0.61      7.31 o 
   6   9  11       73.33       77.08     11.57 o 
   7   9  11       37.34       51.23     10.30 o 
   0  10  11       77.60       76.84     11.62 o 
   1  10  11        7.19        6.06      4.77 o 
   2  10  11        5.17        8.51      4.93 o 
   3  10  11        1.03        1.30      5.81 o 
   4  10  11       73.48       96.79      9.60 o 
   5  10  11       11.70       20.69     10.92 o 
   1  11  11      123.79      129.56      9.34 o 
   0   0  12      649.07      659.31     19.36 o 
   1   0  12     1804.87     1752.64     22.70 o 
   2   0  12       10.09       10.86      3.31 o 
   3   0  12      117.17       94.71      6.10 o 
   4   0  12      801.34      771.22     16.31 o 
   5   0  12     1428.94     1411.76     24.35 o 
   6   0  12     1458.16     1497.60     35.20 o 
   7   0  12       59.19       69.29      7.83 o 
   8   0  12        0.35       -4.96      4.96 o 
   9   0  12     1101.03     1095.38     33.28 o 
  10   0  12      297.99      274.77     18.50 o 
  11   0  12       17.53        4.86      8.19 o 
  12   0  12        5.28       -4.28      8.07 o 
   1   1  12      175.63      207.67      4.72 o 
   2   1  12      390.65      457.44      7.26 o 
   3   1  12      115.80      126.77      4.78 o 
   4   1  12     1905.18     2024.77     21.73 o 
   5   1  12      127.88      110.42      4.86 o 
   6   1  12       26.40       24.38      3.64 o 
   7   1  12      142.80      145.57      7.63 o 
   8   1  12      166.55      164.51     11.11 o 
   9   1  12      123.00      132.42      9.06 o 
  10   1  12      403.37      382.31     14.92 o 
  11   1  12       71.44       69.52      8.56 o 
  12   1  12       37.44       30.96      7.81 o 
   0   2  12     1568.06     1679.64     24.54 o 
   1   2  12       86.11      104.60      3.62 o 
   2   2  12      100.05      104.57      3.94 o 
   3   2  12     1749.95     1757.33     19.50 o 
   4   2  12      739.09      786.11     12.83 o 
   5   2  12      336.72      311.59      7.49 o 
   6   2  12      108.90       89.48      5.29 o 
   7   2  12        3.50        0.89      3.22 o 
   8   2  12       56.51       52.93      7.97 o 
   9   2  12      187.49      164.67     10.07 o 
  10   2  12        3.31        3.79      4.99 o 
  11   2  12       42.07       39.26      7.71 o 
   1   3  12       36.27       33.54      2.59 o 
   2   3  12       42.63       44.10      2.98 o 
   3   3  12      607.90      601.97      9.36 o 
   4   3  12     1088.21     1146.17     15.31 o 
   5   3  12      218.97      231.08      7.95 o 
   6   3  12      967.59      989.49     15.80 o 
   7   3  12        1.88        1.93      3.74 o 
   8   3  12     1332.55     1304.53     23.31 o 
   9   3  12       11.56       13.03      5.13 o 
  10   3  12       26.78       12.91      5.69 o 
  11   3  12        8.97       -1.62      5.81 o 
   0   4  12       74.79       81.04      6.18 o 
   1   4  12      428.07      429.98      8.98 o 
   2   4  12        7.23        3.52      2.35 o 
   3   4  12       52.61       58.29      3.87 o 
   4   4  12      742.55      739.54     12.97 o 
   5   4  12      232.48      232.05      8.20 o 
   6   4  12       48.76       51.75      4.80 o 
   7   4  12       84.89       76.82      6.30 o 
   8   4  12      104.15       86.91      8.07 o 
   9   4  12      240.48      232.00     13.49 o 
  10   4  12      127.48      114.05     12.43 o 
  11   4  12       48.10       53.13     10.75 o 
   1   5  12       15.75       24.20      3.89 o 
   2   5  12     1012.68      994.73     14.38 o 
   3   5  12       45.61       60.53      4.74 o 
   4   5  12      524.56      521.80     12.30 o 
   5   5  12     1302.28     1313.99     24.66 o 
   6   5  12       62.66       64.57      6.38 o 
   7   5  12       54.82       67.32      7.43 o 
   8   5  12        4.26        3.38      5.68 o 
   9   5  12        0.07       -4.40      5.56 o 
  10   5  12       63.96       62.54     10.45 o 
   0   6  12      311.96      263.33     18.02 o 
   1   6  12      876.06      859.00     14.40 o 
   2   6  12      689.68      669.59     12.04 o 
   3   6  12      208.78      200.41      7.64 o 
   4   6  12      966.34      962.08     18.99 o 
   5   6  12        0.78        4.50      3.62 o 
   6   6  12        0.02        0.46      4.72 o 
   7   6  12       98.06      106.61      9.11 o 
   8   6  12       22.96       22.99      7.04 o 
   9   6  12      144.25      127.38     12.15 o 
  10   6  12        4.06       -5.65      7.18 o 
   1   7  12      630.88      610.30     11.96 o 
   2   7  12     1074.85     1028.88     16.12 o 
   3   7  12       16.90       24.52      4.71 o 
   4   7  12      497.40      475.21     13.79 o 
   5   7  12      146.23      145.43      9.97 o 
   6   7  12        1.60        5.61      5.10 o 
   7   7  12       92.79      103.87      9.59 o 
   8   7  12       14.69       20.40      6.72 o 
   9   7  12       18.86        5.97      7.53 o 
   0   8  12      368.94      379.73     14.30 o 
   1   8  12      346.16      316.00      9.41 o 
   2   8  12        7.94       12.90      3.72 o 
   3   8  12       57.30       69.16      6.30 o 
   4   8  12       77.32       74.44      7.44 o 
   5   8  12        2.91        8.84      4.79 o 
   6   8  12      472.82      558.22     17.99 o 
   7   8  12      341.09      345.43     15.22 o 
   8   8  12       67.74       55.20     10.76 o 
   1   9  12        1.91        7.47      4.58 o 
   2   9  12      185.24      189.80      9.43 o 
   3   9  12      112.16      101.85      8.96 o 
   4   9  12      204.13      237.78     14.06 o 
   5   9  12      145.91      143.83     13.94 o 
   6   9  12       76.42       59.91     11.06 o 
   0  10  12        0.10        8.03      7.08 o 
   1  10  12        1.54        7.42      5.15 o 
   2  10  12       70.47       74.95      8.27 o 
   3  10  12       20.68       22.85      7.00 o 
   4  10  12       21.53       26.99     11.89 o 
   1   1  13       16.40       26.07      2.91 o 
   2   1  13      119.17      119.19      4.64 o 
   3   1  13     1047.73     1026.52     13.77 o 
   4   1  13        1.97       -2.16      2.16 o 
   5   1  13     1016.22      993.50     14.16 o 
   6   1  13        5.52        6.84      2.85 o 
   7   1  13       93.70       95.60      6.31 o 
   8   1  13      523.22      514.12     13.99 o 
   9   1  13      725.19      677.87     20.05 o 
  10   1  13       52.86       49.56      7.59 o 
  11   1  13       24.99       31.67      7.40 o 
   0   2  13       80.77       73.01      4.98 o 
   1   2  13      938.79      942.34     11.08 o 
   2   2  13      819.90      822.30     11.91 o 
   3   2  13      145.61      154.89      5.50 o 
   4   2  13       80.20       65.26      4.09 o 
   5   2  13      297.76      297.29      9.62 o 
   6   2  13      426.87      431.80     10.20 o 
   7   2  13       16.47       19.45      4.08 o 
   8   2  13      276.99      259.03     16.10 o 
   9   2  13      184.57      190.41     10.82 o 
  10   2  13      261.15      274.37     13.18 o 
  11   2  13        3.82        2.33      5.58 o 
   1   3  13      107.59      121.62      4.70 o 
   2   3  13        6.55        0.76      1.93 o 
   3   3  13        1.86        2.58      2.21 o 
   4   3  13      379.51      425.43      8.96 o 
   5   3  13        4.19       11.00      3.06 o 
   6   3  13      935.52      940.59     15.66 o 
   7   3  13      165.56      151.74      8.58 o 
   8   3  13      896.02      931.41     19.58 o 
   9   3  13        0.17       -1.60      4.19 o 
  10   3  13       34.19       34.37      8.38 o 
  11   3  13       15.34        7.27      6.31 o 
   0   4  13      946.17      976.36     19.21 o 
   1   4  13       96.44       82.65      4.36 o 
   2   4  13      133.66      129.01      6.13 o 
   3   4  13       17.99       25.21      4.06 o 
   4   4  13      302.55      333.52      9.77 o 
   5   4  13        4.84        8.91      4.26 o 
   6   4  13      141.46      140.25      7.99 o 
   7   4  13      155.52      139.69      9.44 o 
   8   4  13        2.68        3.33      5.57 o 
   9   4  13      198.20      201.79     13.16 o 
  10   4  13      308.58      288.44     17.39 o 
  11   4  13        0.13       -4.86      9.27 o 
   1   5  13      148.20      153.29      5.86 o 
   2   5  13       16.00       11.12      3.31 o 
   3   5  13       45.62       42.50      4.94 o 
   4   5  13      377.19      340.08     10.23 o 
   5   5  13       22.33       17.80      4.64 o 
   6   5  13      100.52       97.75     11.18 o 
   7   5  13      213.25      198.70     10.91 o 
   8   5  13       49.93       39.16      7.58 o 
   9   5  13       28.83       23.81      7.59 o 
  10   5  13      198.12      191.31     15.35 o 
   0   6  13      267.67      248.38     10.84 o 
   1   6  13      206.83      213.87      7.18 o 
   2   6  13     1431.85     1360.89     21.06 o 
   3   6  13       33.12       24.07      5.34 o 
   4   6  13      674.61      685.82     16.13 o 
   5   6  13        6.54        2.24      4.12 o 
   6   6  13      139.12      141.86      9.72 o 
   7   6  13       12.79       19.37      5.83 o 
   8   6  13      129.95      172.34     16.01 o 
   9   6  13       91.82       84.57     11.02 o 
   1   7  13       95.06       85.71      5.54 o 
   2   7  13      471.90      449.68     11.32 o 
   3   7  13      283.42      270.76     11.05 o 
   4   7  13       34.41       23.22      5.24 o 
   5   7  13      230.53      252.55     11.12 o 
   6   7  13       73.27       70.19      8.28 o 
   7   7  13       74.87       54.73      8.10 o 
   8   7  13       62.82       65.23      9.62 o 
   9   7  13      191.09      192.18     14.49 o 
   0   8  13       77.71       82.27      8.35 o 
   1   8  13        2.25       -2.47      3.13 o 
   2   8  13      131.84      113.47      7.06 o 
   3   8  13       18.97       18.16      5.47 o 
   4   8  13       27.63       24.27      5.73 o 
   5   8  13       20.88       28.28      6.00 o 
   6   8  13       39.60       32.58      7.18 o 
   7   8  13       67.00       73.43      9.26 o 
   1   9  13       95.16       95.37      7.58 o 
   2   9  13       13.14       18.40      5.72 o 
   3   9  13       10.39       12.94      7.07 o 
   4   9  13        5.67       10.96      6.70 o 
   5   9  13        1.54        4.25      7.97 o 
   6   9  13       19.97       21.31      9.65 o 
   0  10  13        1.62        0.18      6.51 o 
   1  10  13        0.96        5.25      5.19 o 
   2  10  13      108.54      108.66      9.90 o 
   3  10  13       19.49       20.79      8.12 o 
   4  10  13       92.88      104.90     11.73 o 
   0   0  14       12.21       30.63      5.21 o 
   1   0  14     8182.98     8245.01     95.17 o 
   2   0  14      209.12      190.61      8.83 o 
   3   0  14       61.34       61.08      6.23 o 
   4   0  14        0.60        4.14      3.62 o 
   5   0  14      313.83      301.65     13.20 o 
   6   0  14       70.65       70.45      7.94 o 
   7   0  14     1620.50     1705.35     40.94 o 
   8   0  14       54.55       55.10     12.68 o 
   9   0  14        9.78        1.56      6.75 o 
  10   0  14       11.16        7.99      8.23 o 
  11   0  14      183.98      192.25     17.46 o 
   1   1  14      155.21      173.10      5.02 o 
   2   1  14       14.58       17.64      2.76 o 
   3   1  14       40.95       37.70      3.70 o 
   4   1  14      123.40      118.30      5.19 o 
   5   1  14      178.85      169.73      6.17 o 
   6   1  14        0.93       -1.77      2.79 o 
   7   1  14       87.77       89.06      6.37 o 
   8   1  14       52.66       41.49      6.05 o 
   9   1  14      184.13      193.33     11.07 o 
  10   1  14       20.83       18.52      5.95 o 
  11   1  14       15.09       17.48      6.45 o 
   0   2  14      194.42      186.36      7.00 o 
   1   2  14      139.09      131.93      4.68 o 
   2   2  14        0.16       -1.11      2.47 o 
   3   2  14      340.23      337.65     10.69 o 
   4   2  14      185.63      177.47      7.35 o 
   5   2  14      464.83      492.09     10.72 o 
   6   2  14      175.15      167.75      7.56 o 
   7   2  14      791.51      756.50     15.51 o 
   8   2  14       40.00       39.98      6.57 o 
   9   2  14       29.64       25.32      6.21 o 
  10   2  14      339.39      348.58     19.85 o 
  11   2  14       54.42       46.82      8.49 o 
   1   3  14       14.89       18.81      2.69 o 
   2   3  14      506.17      523.77     12.13 o 
   3   3  14       27.41       29.76      3.42 o 
   4   3  14     2668.17     2639.21     27.79 o 
   5   3  14      713.18      663.57     12.77 o 
   6   3  14     1325.53     1327.03     20.89 o 
   7   3  14       73.24       80.97      6.88 o 
   8   3  14        2.94        6.02      4.62 o 
   9   3  14      192.46      185.37     11.06 o 
  10   3  14        4.27       -0.83      5.12 o 
  11   3  14       15.32        4.19      6.25 o 
   0   4  14      265.89      302.07     10.68 o 
   1   4  14      110.17      127.39      5.28 o 
   2   4  14      985.77      993.68     18.25 o 
   3   4  14      127.58      122.52      6.54 o 
   4   4  14      267.27      267.70      9.20 o 
   5   4  14      302.12      303.28     10.67 o 
   6   4  14        1.33        7.20      3.95 o 
   7   4  14      248.33      216.49     11.03 o 
   8   4  14        3.12        0.25      6.00 o 
   9   4  14       35.65       19.75      7.66 o 
  10   4  14        3.77       -1.67      6.47 o 
   1   5  14      110.97      108.66      6.57 o 
   2   5  14     1346.87     1308.66     20.54 o 
   3   5  14      265.77      269.34      9.37 o 
   4   5  14       96.51       83.54      6.54 o 
   5   5  14      169.09      171.49      8.92 o 
   6   5  14      179.52      180.11      9.37 o 
   7   5  14       10.75       11.29      5.78 o 
   8   5  14      102.75      105.19     10.75 o 
   9   5  14        0.05       -2.85      6.21 o 
  10   5  14      224.68      240.58     16.84 o 
   0   6  14      830.18      804.18     19.19 o 
   1   6  14      606.18      647.15     12.95 o 
   2   6  14       51.73       52.22      5.01 o 
   3   6  14        6.13        5.57      4.07 o 
   4   6  14        1.67        3.30      4.13 o 
   5   6  14      229.80      245.05     10.75 o 
   6   6  14       31.60       25.42      6.34 o 
   7   6  14       89.40       91.09      8.92 o 
   8   6  14      102.15      110.73     11.41 o 
   9   6  14       16.74       10.63     11.73 o 
   1   7  14      587.33      535.12     11.65 o 
   2   7  14        0.05        2.22      3.76 o 
   3   7  14        1.87        6.22      4.28 o 
   4   7  14       22.29       26.25      5.50 o 
   5   7  14        1.92        8.08      4.76 o 
   6   7  14       26.88       32.46      6.98 o 
   7   7  14      164.16      140.08     10.79 o 
   8   7  14       15.37        2.72      6.83 o 
   0   8  14        2.96       11.81      5.59 o 
   1   8  14      129.17      144.08      7.73 o 
   2   8  14        0.06       -3.04      3.62 o 
   3   8  14       37.21       20.60      6.23 o 
   4   8  14        0.15        1.06      4.72 o 
   5   8  14       77.17       73.42      8.06 o 
   6   8  14        0.29       -1.05      5.82 o 
   7   8  14       61.57       76.42      9.59 o 
   1   9  14      171.04      192.61     10.57 o 
   2   9  14       54.53       45.60      8.34 o 
   3   9  14       64.53       81.66     11.66 o 
   4   9  14        7.95        6.70      7.04 o 
   5   9  14       17.36       19.66      9.33 o 
   0  10  14      105.34      126.00     12.75 o 
   1  10  14       15.02       15.13      6.31 o 
   2  10  14      119.34      146.61     12.54 o 
   3  10  14        1.52        9.60      8.58 o 
   1   1  15      219.45      200.39      6.02 o 
   2   1  15      197.56      228.87      6.51 o 
   3   1  15      574.82      535.54     14.80 o 
   4   1  15       22.67       18.18      3.20 o 
   5   1  15      609.02      644.02     11.63 o 
   6   1  15       55.61       55.41      5.29 o 
   7   1  15      117.18      103.41      7.35 o 
   8   1  15      221.90      189.56     13.97 o 
   9   1  15       50.28       58.95      7.66 o 
  10   1  15        0.25       -4.98      4.98 o 
  11   1  15       80.89       74.31      9.39 o 
   0   2  15      523.63      584.53     12.37 o 
   1   2  15       46.88       53.19      3.82 o 
   2   2  15       21.16       18.13      3.03 o 
   3   2  15       70.99       72.06      4.97 o 
   4   2  15       61.98       65.46      4.39 o 
   5   2  15       37.00       22.36      3.79 o 
   6   2  15      173.87      205.93      7.87 o 
   7   2  15       65.18       75.56      6.26 o 
   8   2  15        1.78        2.45      4.24 o 
   9   2  15      134.20      139.39     10.07 o 
  10   2  15       62.89       64.73      8.35 o 
  11   2  15       64.33       46.09      8.26 o 
   1   3  15       71.70       79.20      4.50 o 
   2   3  15      439.54      398.72      8.72 o 
   3   3  15      983.04      972.25     15.34 o 
   4   3  15      401.31      394.99      9.18 o 
   5   3  15      489.42      472.15     10.98 o 
   6   3  15       42.53       53.84      5.05 o 
   7   3  15      253.40      244.25     15.18 o 
   8   3  15        1.02        0.07      4.46 o 
   9   3  15        2.41       -2.56      4.94 o 
  10   3  15      140.82      152.57     14.77 o 
   0   4  15     1600.99     1580.30     27.25 o 
   1   4  15       10.10       13.82      3.72 o 
   2   4  15       39.88       27.04      4.78 o 
   3   4  15        0.96        3.49      3.67 o 
   4   4  15      835.20      829.20     15.95 o 
   5   4  15        1.63       -0.99      4.08 o 
   6   4  15       39.44       26.86      6.38 o 
   7   4  15        8.27       21.99      6.74 o 
   8   4  15       23.55       24.41      9.52 o 
   9   4  15      357.44      342.44     16.78 o 
  10   4  15        8.39        6.22      7.41 o 
   1   5  15       38.63       29.10      4.66 o 
   2   5  15      551.91      554.07     16.19 o 
   3   5  15      517.22      460.17     12.11 o 
   4   5  15      875.67      868.89     18.30 o 
   5   5  15      187.54      175.61      9.20 o 
   6   5  15       36.31       26.55      5.76 o 
   7   5  15      137.59      124.63      9.78 o 
   8   5  15        0.66       -5.95      5.95 o 
   9   5  15       83.96      104.15     11.59 o 
   0   6  15     3435.77     3204.28     47.56 o 
   1   6  15      167.18      150.69      7.72 o 
   2   6  15      315.46      287.98     10.21 o 
   3   6  15      181.28      169.10      8.58 o 
   4   6  15        0.72        0.05      4.37 o 
   5   6  15        6.45        0.36      4.53 o 
   6   6  15       64.18       70.10      8.14 o 
   7   6  15        4.01       -1.61      5.57 o 
   8   6  15      249.67      280.01     15.99 o 
   9   6  15       45.14       47.73      9.96 o 
   1   7  15       70.69       49.61      5.48 o 
   2   7  15       49.23       43.59      6.45 o 
   3   7  15      271.04      291.60     11.14 o 
   4   7  15      173.58      181.29     10.01 o 
   5   7  15      230.55      241.85     11.51 o 
   6   7  15        9.29        8.18      5.82 o 
   7   7  15       33.97       46.76      8.29 o 
   8   7  15      197.94      230.28     15.25 o 
   0   8  15      222.93      222.29     13.99 o 
   1   8  15       26.17       23.72      4.92 o 
   2   8  15       26.88       24.80      6.53 o 
   3   8  15      134.22      126.07      9.13 o 
   4   8  15       90.64       99.23      8.75 o 
   5   8  15      145.37      148.59     10.18 o 
   6   8  15        0.01        2.89      6.32 o 
   7   8  15       32.48       21.03      7.83 o 
   1   9  15        5.55       13.24      4.92 o 
   2   9  15        0.80        0.28      5.04 o 
   3   9  15      103.59      128.57      9.57 o 
   4   9  15        5.38        4.89      6.30 o 
   5   9  15      365.04      398.66     21.10 o 
   0  10  15       29.12       27.13     11.82 o 
   1  10  15       25.73       14.87      7.75 o 
   2  10  15       24.12        8.02      8.14 o 
   0   0  16      464.35      455.91     20.93 o 
   1   0  16       17.61       29.65      4.97 o 
   2   0  16     1876.14     1861.46     29.99 o 
   3   0  16     2955.35     3026.30     43.24 o 
   4   0  16      119.28       97.83      9.41 o 
   5   0  16      470.09      444.21     13.88 o 
   6   0  16        0.59       -1.33      4.82 o 
   7   0  16        0.03        0.22      5.08 o 
   8   0  16        5.26        4.36      5.26 o 
   9   0  16        9.66        8.58      7.71 o 
  10   0  16       38.59       37.08     13.59 o 
  11   0  16      123.25      104.87     15.01 o 
   1   1  16      170.37      175.91      5.86 o 
   2   1  16      151.57      136.26      5.44 o 
   3   1  16     1650.12     1704.51     21.41 o 
   4   1  16       13.85       12.72      3.16 o 
   5   1  16      509.36      521.64     10.60 o 
   6   1  16       65.86       60.43      5.59 o 
   7   1  16      179.47      194.06      8.76 o 
   8   1  16       84.65       78.88      7.27 o 
   9   1  16       73.53       65.16      7.85 o 
  10   1  16       83.54       96.80      9.71 o 
  11   1  16      131.13      133.11     11.33 o 
   0   2  16     3215.67     3180.84     57.88 o 
   1   2  16      244.66      239.30      8.47 o 
   2   2  16      406.27      435.78      9.17 o 
   3   2  16        3.47        2.55      2.57 o 
   4   2  16      111.70      101.80      5.22 o 
   5   2  16      986.78      971.87     16.16 o 
   6   2  16       80.55       75.45      5.70 o 
   7   2  16       82.37       98.39      9.40 o 
   8   2  16       35.90       31.70      5.79 o 
   9   2  16      352.47      336.71     27.57 o 
  10   2  16       57.08       68.39      8.65 o 
   1   3  16       74.92       77.17      5.35 o 
   2   3  16      539.81      525.92     10.41 o 
   3   3  16        3.25        1.36      2.56 o 
   4   3  16     1908.48     1944.43     23.18 o 
   5   3  16      945.99      912.41     15.75 o 
   6   3  16     1755.35     1744.14     24.00 o 
   7   3  16       35.30       33.81      4.80 o 
   8   3  16        4.83        4.09      4.63 o 
   9   3  16      603.20      645.10     17.74 o 
  10   3  16       97.64      107.80     11.19 o 
   0   4  16       61.45       64.87      8.09 o 
   1   4  16       37.65       27.87      4.90 o 
   2   4  16        4.88        6.37      3.33 o 
   3   4  16        6.23        1.74      3.36 o 
   4   4  16      140.25      133.37      7.41 o 
   5   4  16       13.31        8.91      4.33 o 
   6   4  16       46.69       56.10      6.29 o 
   7   4  16      173.72      191.45     12.36 o 
   8   4  16        5.08        2.42      8.53 o 
   9   4  16       48.92       48.15      8.90 o 
  10   4  16       31.14       22.57      9.04 o 
   1   5  16       49.25       47.15      5.40 o 
   2   5  16       59.11       50.28      5.41 o 
   3   5  16      564.56      534.59     15.46 o 
   4   5  16      167.96      182.86      9.76 o 
   5   5  16      383.24      397.67     13.06 o 
   6   5  16       18.55       18.52      5.43 o 
   7   5  16      157.86      164.34     11.01 o 
   8   5  16       21.37       10.73     12.61 o 
   9   5  16        3.05       -4.17      6.78 o 
   0   6  16     1294.73     1214.40     35.27 o 
   1   6  16       87.20       50.09      6.38 o 
   2   6  16        1.21       -2.90      3.62 o 
   3   6  16        5.57        4.56      4.11 o 
   4   6  16        0.76        1.69      4.29 o 
   5   6  16        8.42        6.29      4.63 o 
   6   6  16      100.15      100.95      8.55 o 
   7   6  16        0.12        8.42      5.99 o 
   8   6  16        1.47        4.64      7.09 o 
   1   7  16       10.58        1.37      4.19 o 
   2   7  16       99.38       74.29      7.55 o 
   3   7  16      101.73      100.29      8.05 o 
   4   7  16        3.38        3.95      4.83 o 
   5   7  16        5.48        3.65      5.27 o 
   6   7  16       15.28        8.09      5.60 o 
   7   7  16        0.64       -3.48      6.00 o 
   0   8  16        0.10       -4.77      6.28 o 
   1   8  16      311.75      248.73     10.92 o 
   2   8  16      475.77      508.33     22.42 o 
   3   8  16       76.32       81.23      8.80 o 
   4   8  16        7.10        2.88      5.24 o 
   5   8  16        6.05        5.39      5.75 o 
   6   8  16       95.39      123.06     11.08 o 
   1   9  16       47.98       39.79      7.29 o 
   2   9  16       50.72       43.38      7.50 o 
   3   9  16       44.72       41.24      7.30 o 
   4   9  16       14.72       26.09      6.97 o 
   1   1  17     1090.11     1129.80     17.62 o 
   2   1  17       89.04       87.61      4.89 o 
   3   1  17      335.89      345.48      8.55 o 
   4   1  17      377.91      386.66      9.13 o 
   5   1  17        1.53       -0.16      2.82 o 
   6   1  17      607.15      612.06     14.09 o 
   7   1  17       69.81       69.10      6.35 o 
   8   1  17        5.38        6.56      4.70 o 
   9   1  17      314.14      312.76     14.08 o 
  10   1  17      113.07      123.22     10.76 o 
   0   2  17      295.45      317.63     13.15 o 
   1   2  17      272.38      267.00      8.18 o 
   2   2  17      132.78      134.00      5.81 o 
   3   2  17     1040.56     1051.49     15.52 o 
   4   2  17      177.03      190.64      7.37 o 
   5   2  17      563.81      524.11     16.51 o 
   6   2  17       77.55       76.75      5.96 o 
   7   2  17      143.51      142.53      8.06 o 
   8   2  17        6.71        9.09      4.95 o 
   9   2  17       67.27       69.83     13.61 o 
  10   2  17      153.79      146.46     15.82 o 
   1   3  17      639.63      610.81     12.15 o 
   2   3  17      206.42      201.35      6.92 o 
   3   3  17        4.84        5.48      3.04 o 
   4   3  17        0.24       -0.19      2.94 o 
   5   3  17        1.40        0.44      3.24 o 
   6   3  17        0.08       -1.49      3.48 o 
   7   3  17        8.63        1.31      4.16 o 
   8   3  17      102.01      102.65      9.57 o 
   9   3  17      131.57      115.32     12.12 o 
  10   3  17        0.87       -7.67      7.67 o 
   0   4  17      551.21      504.88     20.86 o 
   1   4  17      148.49      160.81      9.13 o 
   2   4  17      329.06      323.52     11.54 o 
   3   4  17      160.19      135.87      8.15 o 
   4   4  17       85.05       76.56      6.30 o 
   5   4  17        1.19        7.89      4.58 o 
   6   4  17        9.70        9.23      4.81 o 
   7   4  17        7.29        2.60      6.07 o 
   8   4  17       63.35       78.56     10.32 o 
   9   4  17      198.07      191.39     13.83 o 
   1   5  17       99.65      116.84      8.01 o 
   2   5  17      192.84      174.96     13.69 o 
   3   5  17       20.18       15.10      4.43 o 
   4   5  17        0.74       -1.85      4.11 o 
   5   5  17        1.17       -1.25      4.32 o 
   6   5  17        1.74       -0.62      4.49 o 
   7   5  17      110.09       94.65      9.44 o 
   8   5  17       61.23       46.44     11.30 o 
   9   5  17      104.89       72.90     18.02 o 
   0   6  17       43.66       51.36     15.19 o 
   1   6  17        5.50        4.27      4.63 o 
   2   6  17       82.42       69.12      6.55 o 
   3   6  17        1.87        3.50      4.41 o 
   4   6  17      107.26      122.12      8.79 o 
   5   6  17        0.35       -3.08      4.53 o 
   6   6  17        3.63        5.25      4.93 o 
   7   6  17       80.32       60.40      8.80 o 
   8   6  17      105.26      108.01     12.41 o 
   1   7  17        2.27        0.13      4.82 o 
   2   7  17       14.90       16.05      5.57 o 
   3   7  17        7.32        6.57      4.81 o 
   4   7  17        4.32       -0.74      4.72 o 
   5   7  17       12.80       11.14      5.75 o 
   6   7  17       88.96      109.23     10.58 o 
   7   7  17        0.03       -1.93      6.37 o 
   0   8  17      267.72      203.65     17.66 o 
   1   8  17        6.57       -6.40      6.40 o 
   2   8  17      716.13      709.42     17.43 o 
   3   8  17       42.89       43.31      7.73 o 
   4   8  17       14.07       18.02      6.37 o 
   5   8  17        0.01       -0.07      5.86 o 
   6   8  17      113.45      138.60     30.93 o 
   1   9  17      184.77      204.67     13.78 o 
   2   9  17       21.37       18.62      6.75 o 
   3   9  17       28.62       18.64      6.25 o 
   0   0  18     7522.20     7419.27    147.94 o 
   1   0  18       13.25        3.11      5.06 o 
   2   0  18      323.94      348.60     15.10 o 
   3   0  18        4.22       -2.31      5.80 o 
   4   0  18     2669.13     2668.97     46.57 o 
   5   0  18        1.50        1.05      4.28 o 
   6   0  18      228.91      218.44     13.13 o 
   7   0  18      600.35      623.79     21.13 o 
   8   0  18       36.78       37.05      8.32 o 
   9   0  18        7.91        7.16      7.87 o 
  10   0  18      131.43      109.52     15.34 o 
   1   1  18      572.25      582.70     13.51 o 
   2   1  18      240.08      241.06      7.40 o 
   3   1  18        0.70       -0.94      2.81 o 
   4   1  18     1314.11     1305.65     20.59 o 
   5   1  18     1380.24     1369.37     19.07 o 
   6   1  18      767.31      783.31     16.32 o 
   7   1  18        4.94        2.94      4.03 o 
   8   1  18       40.33       28.97      5.17 o 
   9   1  18      235.52      226.93     12.72 o 
  10   1  18      224.42      212.16     13.14 o 
   0   2  18       50.95       54.00      7.00 o 
   1   2  18        4.33        1.45      3.10 o 
   2   2  18       18.38       17.53      3.41 o 
   3   2  18      201.67      213.54      7.31 o 
   4   2  18      377.36      388.41     11.00 o 
   5   2  18      183.55      188.59      7.87 o 
   6   2  18      193.21      220.71      9.03 o 
   7   2  18      221.83      223.72      9.84 o 
   8   2  18       15.20       11.03      6.37 o 
   9   2  18       10.92       16.66      6.50 o 
  10   2  18        0.72       -4.11      5.75 o 
   1   3  18       32.97       25.77      5.99 o 
   2   3  18      595.20      568.71     12.97 o 
   3   3  18       89.28       81.37      6.11 o 
   4   3  18       19.68       20.31      4.31 o 
   5   3  18      279.66      291.34     11.12 o 
   6   3  18      375.01      366.35     12.58 o 
   7   3  18       27.50       25.59      6.49 o 
   8   3  18       13.89       10.27      6.88 o 
   9   3  18       26.31       26.37     11.05 o 
   0   4  18      466.96      401.55     19.23 o 
   1   4  18       60.33       54.64      6.68 o 
   2   4  18      342.38      314.04     10.37 o 
   3   4  18      200.66      203.63      9.49 o 
   4   4  18      142.22      127.56      9.97 o 
   5   4  18        7.10       -1.31      4.23 o 
   6   4  18        2.46       -4.23      4.23 o 
   7   4  18        9.52        6.00      6.41 o 
   8   4  18        9.26        7.61      6.98 o 
   9   4  18       12.82       17.69     15.40 o 
   1   5  18       95.14       68.90      8.08 o 
   2   5  18       94.68       89.44      7.66 o 
   3   5  18       86.18       60.41      5.93 o 
   4   5  18      342.50      327.53     12.34 o 
   5   5  18        8.49        7.25      5.09 o 
   6   5  18       90.68       95.77      8.44 o 
   7   5  18       92.90       87.15     11.35 o 
   8   5  18       23.43       16.76      7.79 o 
   0   6  18      821.75      812.28     29.60 o 
   1   6  18       15.03        8.17      5.35 o 
   2   6  18       10.45       11.97      5.34 o 
   3   6  18      202.71      176.44      9.32 o 
   4   6  18        2.38        0.98      4.60 o 
   5   6  18        1.60       -3.79      4.57 o 
   6   6  18      347.79      405.05     14.92 o 
   7   6  18       15.21       16.76      7.17 o 
   1   7  18       73.62       76.47      8.89 o 
   2   7  18       60.24       82.99      8.41 o 
   3   7  18      659.16      687.80     18.21 o 
   4   7  18        0.10       -0.38      5.06 o 
   5   7  18        4.04       13.52      6.13 o 
   6   7  18       13.48       12.82      7.11 o 
   0   8  18       31.29       21.19     10.04 o 
   1   8  18      371.26      319.08     18.11 o 
   2   8  18       42.63       36.06      7.28 o 
   3   8  18        0.11       -2.60      6.37 o 
   4   8  18      330.00      368.45     20.15 o 
   5   8  18        0.54        4.69      6.37 o 
   1   9  18        2.17       -7.52      7.52 o 
   2   9  18       29.51       39.35      8.38 o 
   1   1  19      296.71      293.82      9.50 o 
   2   1  19        7.07        4.58      3.33 o 
   3   1  19        2.48        2.90      2.99 o 
   4   1  19      328.89      350.15     10.66 o 
   5   1  19     1106.61     1096.73     18.17 o 
   6   1  19      337.57      359.31     11.54 o 
   7   1  19      389.65      391.71     16.15 o 
   8   1  19       10.10        4.06      4.80 o 
   9   1  19        0.07        1.17      5.78 o 
   0   2  19     4211.38     4240.18     65.93 o 
   1   2  19      127.41      115.20      6.58 o 
   2   2  19       36.10       38.38      4.93 o 
   3   2  19      261.63      247.12      8.02 o 
   4   2  19       15.33        6.89      3.08 o 
   5   2  19       24.70       18.29      4.27 o 
   6   2  19      202.94      228.92      9.77 o 
   7   2  19      365.71      370.35     13.84 o 
   8   2  19       21.26       19.37      6.95 o 
   9   2  19       61.30       52.12      8.25 o 
   1   3  19       19.52       12.66      4.48 o 
   2   3  19       76.73       73.03      7.23 o 
   3   3  19       28.33       32.41      4.93 o 
   4   3  19       75.93       68.66      6.83 o 
   5   3  19        2.73        3.53      4.21 o 
   6   3  19       75.67       82.09      9.93 o 
   7   3  19        2.08       -5.46      6.48 o 
   8   3  19        0.51       -0.44      6.31 o 
   9   3  19       75.23       84.09     11.09 o 
   0   4  19      140.02      111.88     13.52 o 
   1   4  19      282.22      242.91     11.51 o 
   2   4  19      369.07      401.73     14.19 o 
   3   4  19      106.69       93.00      6.97 o 
   4   4  19      232.00      224.38     10.32 o 
   5   4  19        9.58        8.66      4.99 o 
   6   4  19       17.66       23.19      5.82 o 
   7   4  19        2.43       -6.02      6.02 o 
   8   4  19       25.75       27.06      8.59 o 
   1   5  19        8.29       -4.28      4.28 o 
   2   5  19        6.49        2.55      5.25 o 
   3   5  19       67.67       68.50      8.15 o 
   4   5  19       12.37       13.58      5.09 o 
   5   5  19      227.02      218.95     12.26 o 
   6   5  19       21.81       18.85      5.89 o 
   7   5  19       16.77        3.16      6.73 o 
   8   5  19        6.30        1.31      7.54 o 
   0   6  19      146.19      139.33     14.99 o 
   1   6  19       34.28       23.35      6.29 o 
   2   6  19      136.51      117.84      9.91 o 
   3   6  19       95.67      116.45      9.27 o 
   4   6  19        0.10        1.06      5.41 o 
   5   6  19       87.60      108.38      8.97 o 
   6   6  19       34.10       45.40      7.73 o 
   7   6  19        5.10       -3.53      6.58 o 
   1   7  19        8.68        3.96      5.52 o 
   2   7  19       10.28       -3.00      8.27 o 
   3   7  19      110.63       99.39     10.97 o 
   4   7  19       41.41       50.15      8.31 o 
   5   7  19        0.81        0.85      5.90 o 
   6   7  19        0.79       -2.12      6.70 o 
   0   8  19      299.01      279.87     21.26 o 
   1   8  19       57.79       55.25      8.92 o 
   2   8  19      107.25      106.26     10.76 o 
   3   8  19      104.80      130.06     11.32 o 
   4   8  19        0.76        2.98      6.39 o 
   0   0  20      645.90      609.55     27.50 o 
   1   0  20       12.34       11.58      5.82 o 
   2   0  20      609.16      605.31     19.35 o 
   3   0  20      391.04      406.67     15.99 o 
   4   0  20      722.52      736.59     19.42 o 
   5   0  20      453.57      456.17     16.74 o 
   6   0  20       13.55        4.16      6.05 o 
   7   0  20       12.81       -1.41      6.34 o 
   8   0  20      215.27      205.47     14.51 o 
   9   0  20       11.81        5.18      8.84 o 
   1   1  20       31.12       27.26      5.13 o 
   2   1  20      824.38      821.93     16.19 o 
   3   1  20      985.95      994.87     18.22 o 
   4   1  20      157.48      158.86      7.03 o 
   5   1  20       84.24       90.21      7.17 o 
   6   1  20       13.69       13.47      4.53 o 
   7   1  20       75.50       76.54      8.32 o 
   8   1  20       53.46       42.79      6.39 o 
   9   1  20       10.28        1.77      7.38 o 
   0   2  20        4.59       12.90      5.11 o 
   1   2  20       26.60       28.60      4.58 o 
   2   2  20       48.82       46.86      5.61 o 
   3   2  20      460.72      462.45     12.20 o 
   4   2  20      114.97      115.17      7.82 o 
   5   2  20        0.06       -0.37      3.52 o 
   6   2  20        1.25       -1.24      4.06 o 
   7   2  20       21.67       20.53      5.39 o 
   8   2  20       33.55       19.01      6.21 o 
   9   2  20       32.17       25.52      7.43 o 
   1   3  20       55.76       44.51      6.12 o 
   2   3  20        0.72       -1.45      4.04 o 
   3   3  20      255.32      227.07     12.10 o 
   4   3  20       76.97       69.49      6.84 o 
   5   3  20      405.61      406.92     19.28 o 
   6   3  20      129.30      130.51      9.06 o 
   7   3  20       14.06       10.62      6.24 o 
   8   3  20      114.74      112.87     11.75 o 
   0   4  20      109.93      129.91     13.43 o 
   1   4  20      250.23      233.94     11.72 o 
   2   4  20        8.89        7.78      5.06 o 
   3   4  20       27.83       14.73      6.74 o 
   4   4  20       86.31       64.72      8.34 o 
   5   4  20        1.36       -4.80      7.23 o 
   6   4  20       38.95       37.13      6.88 o 
   7   4  20       33.64       25.18      8.92 o 
   8   4  20       41.73       38.24      9.05 o 
   1   5  20      164.62      186.90     13.90 o 
   2   5  20        0.47       -5.54      5.54 o 
   3   5  20        2.35       -0.45      5.17 o 
   4   5  20       66.26       80.98      8.48 o 
   5   5  20       13.62       23.08      6.14 o 
   6   5  20        5.10       -5.10      5.10 o 
   7   5  20       22.82       19.61      8.21 o 
   0   6  20        4.24        3.68      7.43 o 
   1   6  20        1.94       -3.58      5.01 o 
   2   6  20       19.70        7.99      5.55 o 
   3   6  20       27.00       30.92      7.67 o 
   4   6  20       22.57       29.83      7.24 o 
   5   6  20        2.05        2.12      5.44 o 
   6   6  20        0.85       -3.52      6.87 o 
   1   7  20       92.68      108.94     12.38 o 
   2   7  20       15.89       12.56      6.53 o 
   3   7  20       30.81       29.54      9.48 o 
   4   7  20       43.92       55.95      9.02 o 
   5   7  20      107.04       94.76      9.47 o 
   0   8  20       70.35       95.00     23.98 o 
   1   8  20      126.16      126.12     11.68 o 
   2   8  20       88.89       97.00     10.95 o 
   3   8  20        2.31        1.89      8.08 o 
   1   1  21      490.31      506.48     12.80 o 
   2   1  21       13.87       11.13      4.16 o 
   3   1  21     1525.15     1559.01     24.38 o 
   4   1  21      641.77      651.44     14.98 o 
   5   1  21       56.28       57.68      6.18 o 
   6   1  21      300.93      312.16     14.31 o 
   7   1  21        2.33        2.68      4.57 o 
   8   1  21       62.69       51.54      7.12 o 
   0   2  21      221.68      235.56     13.17 o 
   1   2  21      513.70      488.83     12.66 o 
   2   2  21      273.59      292.34     11.71 o 
   3   2  21      319.32      315.78     10.81 o 
   4   2  21      120.23      128.35      7.82 o 
   5   2  21       75.02       61.34      6.44 o 
   6   2  21       41.26       32.55      5.85 o 
   7   2  21       14.19        5.75      5.00 o 
   8   2  21       19.44        7.49      6.26 o 
   1   3  21       77.89       89.37      8.13 o 
   2   3  21       62.18       48.34     10.30 o 
   3   3  21      133.99      120.22      9.19 o 
   4   3  21       31.35       26.25      6.30 o 
   5   3  21      537.21      559.78     18.67 o 
   6   3  21       92.89       92.96      9.14 o 
   7   3  21        3.95       -3.78      6.21 o 
   8   3  21       60.30       65.30     10.34 o 
   0   4  21      111.71      104.11     12.76 o 
   1   4  21      543.71      515.99     16.44 o 
   2   4  21      164.93      164.66     13.76 o 
   3   4  21       28.81       33.14      6.71 o 
   4   4  21       96.95      120.12     10.74 o 
   5   4  21       22.80       30.12      6.40 o 
   6   4  21       12.27       13.63      5.90 o 
   7   4  21       12.31        6.48      6.58 o 
   1   5  21       57.76       38.71      7.13 o 
   2   5  21       33.57       34.43      6.81 o 
   3   5  21      154.62      177.11     11.58 o 
   4   5  21       12.54       17.26      7.13 o 
   5   5  21      422.95      471.00     15.73 o 
   6   5  21        9.14        2.25      5.71 o 
   7   5  21       66.62       54.32     10.70 o 
   0   6  21      113.83      114.27     18.70 o 
   1   6  21        0.87        4.13      5.33 o 
   2   6  21        2.00        2.65      5.35 o 
   3   6  21       29.14       36.69      9.70 o 
   4   6  21        5.36       10.47      6.95 o 
   5   6  21        2.76       -4.81      6.28 o 
   6   6  21       10.18        8.65      6.56 o 
   1   7  21       11.10       13.76      7.40 o 
   2   7  21       26.68       15.80      7.17 o 
   3   7  21      121.92      145.40     12.90 o 
   4   7  21       55.69       38.45      9.36 o 
   0   8  21       48.44        5.84     10.77 o 
   1   8  21        1.50       10.62      7.44 o 
   0   0  22      719.72      737.55     32.14 o 
   1   0  22      355.97      364.92     18.34 o 
   2   0  22       42.88       58.16      9.62 o 
   3   0  22      259.32      295.23     15.10 o 
   4   0  22      277.51      283.80     14.98 o 
   5   0  22        4.41       16.57      7.60 o 
   6   0  22        3.45        0.08      6.59 o 
   7   0  22      400.28      350.02     21.29 o 
   8   0  22      254.97      267.17     16.93 o 
   1   1  22       37.65       40.83      5.26 o 
   2   1  22        8.30        9.39      4.09 o 
   3   1  22      225.84      264.85     10.82 o 
   4   1  22       43.05       37.05      5.40 o 
   5   1  22      937.82      966.92     20.83 o 
   6   1  22      302.73      297.82     11.52 o 
   7   1  22      124.61      115.31      8.67 o 
   8   1  22       38.99       29.34      6.46 o 
   0   2  22        5.60        8.41      5.64 o 
   1   2  22        0.04        3.37      3.52 o 
   2   2  22      494.41      492.91     13.93 o 
   3   2  22       26.21       14.47      4.62 o 
   4   2  22       52.01       37.95      6.85 o 
   5   2  22       22.15       18.17      6.86 o 
   6   2  22        8.55        1.29      4.65 o 
   7   2  22        0.09       -0.23      5.95 o 
   8   2  22       26.54       19.62      8.04 o 
   1   3  22      193.40      171.04     10.86 o 
   2   3  22        0.03       -5.04      5.04 o 
   3   3  22      560.68      566.44     17.33 o 
   4   3  22       22.89       26.80      6.83 o 
   5   3  22        0.15       -5.03      5.03 o 
   6   3  22       31.96       24.30      6.95 o 
   7   3  22       13.77       14.44      6.98 o 
   0   4  22       53.90       64.80     11.60 o 
   1   4  22      109.94       97.27      9.09 o 
   2   4  22       23.49       24.54      6.38 o 
   3   4  22        1.10        1.78      5.10 o 
   4   4  22       14.62        5.93      6.20 o 
   5   4  22        0.79        2.71      6.68 o 
   6   4  22       21.33       22.24      6.63 o 
   7   4  22       78.09      104.46     10.84 o 
   1   5  22        0.98       -0.62      5.28 o 
   2   5  22        2.94       -4.94      5.18 o 
   3   5  22       37.16       44.26      8.17 o 
   4   5  22        0.58       -0.31      6.12 o 
   5   5  22        0.82       -1.65      6.38 o 
   6   5  22       36.37       33.56      7.45 o 
   0   6  22        7.18        7.22      8.84 o 
   1   6  22       33.27       29.81     10.84 o 
   2   6  22        3.62        0.69      5.68 o 
   3   6  22       14.09        6.29      7.57 o 
   4   6  22        2.25        6.63      7.14 o 
   5   6  22        0.22       -2.89      6.83 o 
   1   7  22        2.66       -6.07      6.07 o 
   2   7  22        8.44        0.48     10.18 o 
   3   7  22       98.80       86.43     13.13 o 
   1   1  23       10.70        8.99      3.94 o 
   2   1  23       87.94       86.11      6.90 o 
   3   1  23      178.80      190.84      9.30 o 
   4   1  23       27.04       24.16      5.08 o 
   5   1  23      352.61      382.53     13.71 o 
   6   1  23       88.95       77.82     10.35 o 
   7   1  23       42.81       31.03      6.43 o 
   0   2  23        4.24       -2.16      9.66 o 
   1   2  23      478.11      463.89     19.27 o 
   2   2  23        2.35       -0.41      4.44 o 
   3   2  23       45.56       39.57      6.78 o 
   4   2  23       14.01        6.75      5.37 o 
   5   2  23       31.07       25.52      7.37 o 
   6   2  23       16.48       15.07      7.12 o 
   7   2  23       28.99       16.89      7.19 o 
   1   3  23        7.91        4.92      4.85 o 
   2   3  23       12.64       15.63      5.83 o 
   3   3  23        4.69       -3.90      5.03 o 
   4   3  23        0.40        2.52      5.48 o 
   5   3  23       64.55       50.39      8.68 o 
   6   3  23       29.85       22.46      8.94 o 
   7   3  23        4.21       -5.92      5.92 o 
   0   4  23        3.12       -2.47      7.21 o 
   1   4  23       10.37        8.83      5.39 o 
   2   4  23       87.78       78.18     11.51 o 
   3   4  23      116.56      128.03     10.49 o 
   4   4  23        4.53        1.13      6.13 o 
   5   4  23        5.39        9.99      6.99 o 
   6   4  23       20.12       19.39      9.10 o 
   1   5  23        2.05        0.90      5.24 o 
   2   5  23       84.99      102.71      9.97 o 
   3   5  23       14.51       18.92      8.44 o 
   4   5  23       38.46       45.76      8.97 o 
   5   5  23        1.40       11.38      7.53 o 
   0   6  23       47.88       53.76     12.84 o 
   1   6  23       13.06       13.02      6.95 o 
   2   6  23       27.72       29.88      8.04 o 
   3   6  23       51.78       33.86      8.75 o 
   4   6  23       31.97       21.79      8.40 o 
   1   7  23       21.62       20.35      8.60 o 
   0   0  24      574.05      527.55     40.43 o 
   1   0  24      214.17      217.08     13.90 o 
   2   0  24      199.03      209.93     13.59 o 
   3   0  24       57.36       59.73      9.26 o 
   4   0  24       71.14       71.86      9.88 o 
   5   0  24       93.78      118.12     14.14 o 
   6   0  24      431.07      518.58     25.24 o 
   7   0  24       38.28       33.50     10.58 o 
   1   1  24      165.65      190.29      9.36 o 
   2   1  24      130.33      139.62      8.37 o 
   3   1  24      118.33      109.33      8.94 o 
   4   1  24      114.78      123.30      8.38 o 
   5   1  24      826.09      902.83     23.06 o 
   6   1  24       17.77       14.35      6.23 o 
   7   1  24       55.63       65.73      9.00 o 
   0   2  24       69.32       43.19     10.02 o 
   1   2  24       12.24        4.13      4.86 o 
   2   2  24        1.29        2.26      4.94 o 
   3   2  24       33.37       32.01      6.81 o 
   4   2  24        7.46        8.24      6.09 o 
   5   2  24       64.71       67.08      9.24 o 
   6   2  24       82.04       81.60     11.71 o 
   1   3  24       23.58       30.80      6.44 o 
   2   3  24       20.06       16.30      5.80 o 
   3   3  24        8.73        8.73      6.42 o 
   4   3  24      183.89      194.69     13.28 o 
   5   3  24       38.50       30.14      7.99 o 
   6   3  24       23.40       10.56      8.37 o 
   0   4  24      114.92      108.50     14.13 o 
   1   4  24       92.03       76.79     10.17 o 
   2   4  24        5.85        7.18      5.87 o 
   3   4  24       82.98       77.35     10.21 o 
   4   4  24       18.61       15.17      7.46 o 
   5   4  24       34.57       29.75      8.63 o 
   1   5  24        8.51        6.06      6.05 o 
   2   5  24        6.14       -0.43      7.79 o 
   3   5  24       52.85       56.04      9.80 o 
   4   5  24       11.78        5.61      7.17 o 
   0   6  24        1.51       -8.00      8.38 o 
   1   6  24       17.72        1.25      6.62 o 
   2   6  24        0.97       -2.53      7.95 o 
   1   1  25        0.04        0.18      3.76 o 
   2   1  25        2.98        4.55      4.24 o 
   3   1  25       21.56       16.64      5.76 o 
   4   1  25        5.72        3.18      4.56 o 
   5   1  25       32.08       34.52      7.43 o 
   6   1  25        1.53        5.57      6.30 o 
   0   2  25       17.24       14.39      7.84 o 
   1   2  25      186.25      193.04     11.66 o 
   2   2  25       63.55       71.44      8.29 o 
   3   2  25       19.04       20.87      7.05 o 
   4   2  25        2.45        0.31      5.88 o 
   5   2  25        3.32       -3.42      6.06 o 
   6   2  25      108.93       91.85     12.72 o 
   1   3  25       15.04       11.18      5.99 o 
   2   3  25       15.16        1.91      5.51 o 
   3   3  25       65.87       91.07     10.53 o 
   4   3  25      295.97      315.00     16.55 o 
   5   3  25       10.95        9.19      7.27 o 
   0   4  25       89.93       73.71     12.81 o 
   1   4  25       12.66        1.23      5.82 o 
   2   4  25       67.19       83.90      9.58 o 
   3   4  25        7.20        2.91      6.28 o 
   4   4  25       84.50       63.55     10.15 o 
   1   5  25       70.83       70.39      9.70 o 
   2   5  25       35.66       22.11      7.50 o 
   3   5  25        0.44        2.56      6.57 o 
   0   0  26      993.08     1083.35     69.42 o 
   1   0  26      214.62      204.20     14.57 o 
   2   0  26        0.65       -5.20      5.65 o 
   3   0  26        7.48        3.78      6.71 o 
   4   0  26       87.80       97.50     12.83 o 
   5   0  26       60.71       64.79     12.47 o 
   1   1  26        1.15        3.97      4.42 o 
   2   1  26      217.41      246.26     11.08 o 
   3   1  26      352.38      395.34     13.55 o 
   4   1  26        5.92       14.57      5.98 o 
   5   1  26        6.46        4.60      6.78 o 
   0   2  26      470.95      557.56     25.59 o 
   1   2  26       60.62       58.64      8.06 o 
   2   2  26       28.80       39.49     10.80 o 
   3   2  26        1.30       -3.04      5.17 o 
   4   2  26       22.13       20.76      7.66 o 
   5   2  26       15.54       44.65     17.66 o 
   1   3  26        0.15        0.29      5.61 o 
   2   3  26       63.50       54.76      8.16 o 
   3   3  26      273.25      292.63     16.19 o 
   4   3  26      261.28      302.25     16.65 o 
   0   4  26       38.80       30.45     12.74 o 
   1   4  26        8.19       -4.87      5.81 o 
   2   4  26        1.86       -0.45      6.12 o 
   3   4  26        1.05        2.45      6.74 o 
   1   1  27      100.54      106.69      9.90 o 
   2   1  27       93.23       91.22      9.38 o 
   3   1  27       55.32       53.31      8.19 o 
   4   1  27        0.75       -3.65      6.54 o 
   0   2  27       99.40       96.87     14.01 o 
   1   2  27        4.57       -1.66      5.61 o 
   2   2  27        1.16       -1.21      5.39 o 
   3   2  27       12.46        8.10      6.29 o 
   1   3  27        0.15       -1.61      5.93 o 
   2   3  27        0.00       -5.62      5.62 o 
   0   0  28      288.78      276.70     25.46 o 
   1   0  28       36.85       37.47      9.48 o 
   2   0  28      634.67      723.79     26.25 o 
   1   1  28        0.29       -3.11      5.62 o 
   2   1  28       25.62       28.36      7.12 o 
   0   2  28      253.18      328.35     22.11 o 
   1   2  28        0.23       -7.27      8.35 o 
                                                 
